# Supplementary material for: The purplish bifurcate mussel Mytilisepta virgata gene expression atlas reveals a remarkable tissue functional specialization
Source: BMC Genomics. 2017 Aug 8;18:590. doi: 10.1186/s12864-017-4012-z (PMC5549309; doi:10.1186/s12864-017-4012-z)
Supplement: Supplementary file 1 — Annotations and gene expression levels of Mytilisepta virgata contigs. (XLSX 5900 kb) [file 12864_2017_4012_MOESM1_ESM.xlsx]

## Sheet: annotations + expression levels
Transcript Name	Gene Ontology annotations	PFAM annotations	digestive gland - Expression values (TPM)	posterior adductor muscle - Expression values (TPM)	gills - Expression values (TPM)	mantle rim - Expression values (TPM)	foot -Expression values (TPM)
TRINITY_DN206022_c9_g5_i1	GO:0005737 // cellular component|cytoplasm /// GO:0005856 // cellular component|cytoskeleton /// GO:0005524 // molecular function|ATP binding		1553.79	150779	2579.98	40034	13389.6
TRINITY_DN209664_c5_g1_i3	GO:0005737 // cellular component|cytoplasm /// GO:0005856 // cellular component|cytoskeleton /// GO:0005524 // molecular function|ATP binding	Actin	767.792	69416.8	1255.11	15108.1	5831.45
TRINITY_DN210024_c3_g3_i1	GO:0005737 // cellular component|cytoplasm /// GO:0005874 // cellular component|microtubule /// GO:0005525 // molecular function|GTP binding /// GO:0003924 // molecular function|GTPase activity /// GO:0005200 // molecular function|structural constituent of cytoskeleton /// GO:0007017 // biological process|microtubule-based process	Tubulin C-terminal domain	4698.32	4344.93	55938.2	16259.8	5530.28
TRINITY_DN209664_c5_g2_i1	GO:0005737 // cellular component|cytoplasm /// GO:0005856 // cellular component|cytoskeleton /// GO:0005524 // molecular function|ATP binding		585.005	44602.3	902.46	15103	5272.97
TRINITY_DN205868_c1_g1_i5	GO:0005737 // cellular component|cytoplasm /// GO:0005622 // cellular component|intracellular /// GO:0005525 // molecular function|GTP binding /// GO:0003924 // molecular function|GTPase activity /// GO:0003746 // molecular function|translation elongation factor activity	Elongation factor Tu GTP binding domain /// Elongation factor Tu C-terminal domain /// Elongation factor Tu domain 2 /// Elongation factor Tu domain 4	11074.1	8411.27	11612.4	17159.1	10722.3
TRINITY_DN203069_c2_g1_i4	GO:0022627 // cellular component|cytosolic small ribosomal subunit /// GO:0003735 // molecular function|structural constituent of ribosome /// GO:0000028 // biological process|ribosomal small subunit assembly /// GO:0006412 // biological process|translation	Ribosomal protein S2 /// 40S ribosomal protein SA C-terminus	4288.17	15155.6	16641.1	11849.7	5750.52
TRINITY_DN192587_c0_g1_i1			43813.5	336.964	1607.95	286.628	9.71721
TRINITY_DN198675_c1_g4_i1			32.2853	41.8064	76.3516	41.3547	45263
TRINITY_DN207630_c6_g1_i3	GO:0030016 // cellular component|myofibril /// GO:0032982 // cellular component|myosin filament /// GO:0003774 // molecular function|motor activity	Myosin tail /// Intermediate filament protein /// Autophagy protein 16 (ATG16) /// Tropomyosin /// Homeobox associated leucine zipper /// Afadin- and alpha -actinin-Binding /// Hyaluronan mediated motility receptor N-terminal /// Centrosomal protein of 63 kDa /// Coiled-coil region of CCDC155 or KASH	58.9554	39709.1	105.384	3898.32	1655.24
TRINITY_DN198675_c1_g5_i1			30.734	29.0246	58.0003	43.8382	43379.1
TRINITY_DN210438_c2_g2_i4	GO:0005581 // cellular component|collagen trimer /// GO:0005578 // cellular component|proteinaceous extracellular matrix	Collagen triple helix repeat (20 copies)	37.1256	62.751	56.2122	39.5429	42700
TRINITY_DN201696_c7_g1_i3	GO:0005737 // cellular component|cytoplasm /// GO:0005856 // cellular component|cytoskeleton /// GO:0005524 // molecular function|ATP binding	Actin	6103.04	11992.6	8589.14	11357	1987.27
TRINITY_DN200628_c0_g1_i2	GO:0005737 // cellular component|cytoplasm /// GO:0008199 // molecular function|ferric iron binding /// GO:0004322 // molecular function|ferroxidase activity /// GO:0006879 // biological process|cellular iron ion homeostasis /// GO:0006826 // biological process|iron ion transport	Ferritin-like domain /// Rubrerythrin	11375.8	8517.4	3614.02	7899.68	3545.8
TRINITY_DN210024_c3_g1_i1	GO:0000235 // cellular component|astral microtubule /// GO:0005813 // cellular component|centrosome /// GO:0005737 // cellular component|cytoplasm /// GO:0005874 // cellular component|microtubule /// GO:0005634 // cellular component|nucleus /// GO:0048471 // cellular component|perinuclear region of cytoplasm /// GO:0005819 // cellular component|spindle /// GO:0005525 // molecular function|GTP bin…	Tubulin/FtsZ family, GTPase domain /// Tubulin C-terminal domain /// Tubulin domain	3474.15	8768.82	8158.42	8547.04	5925.29
TRINITY_DN198675_c1_g2_i1			23.7925	58.1021	57.4627	29.9814	34293.8
TRINITY_DN210438_c2_g10_i3			34.9359	39.5289	42.3278	35.0143	33886.4
TRINITY_DN205840_c4_g6_i10			95.0543	27745.1	67.0195	2607.48	1607.84
TRINITY_DN197971_c6_g4_i3	GO:0030016 // cellular component|myofibril /// GO:0032982 // cellular component|myosin filament /// GO:0005524 // molecular function|ATP binding /// GO:0003774 // molecular function|motor activity	Myosin tail /// Tropomyosin /// Reovirus sigma C capsid protein /// Fibrinogen alpha/beta chain family	70.655	28949.9	111.47	1343.68	1019.51
TRINITY_DN206365_c2_g5_i3	GO:0005576 // cellular component|extracellular region /// GO:0004867 // molecular function|serine-type endopeptidase inhibitor activity	Kazal-type serine protease inhibitor domain	27.2233	39.291	36.9377	38.1974	30056.1
TRINITY_DN197027_c0_g2_i1			31.6177	49.3769	44.8135	26.2063	26250.2
TRINITY_DN209444_c1_g2_i1	GO:0016459 // cellular component|myosin complex /// GO:0005509 // molecular function|calcium ion binding	EF-hand domain pair /// EF-hand domain /// EF hand /// Cytoskeletal-regulatory complex EF hand	121.899	16064.5	102.313	7382.76	1750.48
TRINITY_DN201898_c3_g1_i1	GO:0005840 // cellular component|ribosome /// GO:0042254 // biological process|ribosome biogenesis	60s Acidic ribosomal protein	5364.73	4157.43	4296.41	5142.34	3512.03
TRINITY_DN203884_c3_g7_i1	GO:0016459 // cellular component|myosin complex /// GO:0005509 // molecular function|calcium ion binding	EF-hand domain pair /// EF-hand domain /// EF hand	324.36	12525.2	337.81	3690.69	2790.44
TRINITY_DN203442_c1_g1_i4			2286.64	5844.46	4137.29	3710.19	2320.67
TRINITY_DN197296_c4_g1_i1	GO:0000235 // cellular component|astral microtubule /// GO:0005813 // cellular component|centrosome /// GO:0005737 // cellular component|cytoplasm /// GO:0005874 // cellular component|microtubule /// GO:0005634 // cellular component|nucleus /// GO:0048471 // cellular component|perinuclear region of cytoplasm /// GO:0005819 // cellular component|spindle /// GO:0005525 // molecular function|GTP bin…	Tubulin/FtsZ family, GTPase domain /// Tubulin C-terminal domain /// Tubulin domain /// Protein kinase domain /// Protein tyrosine kinase	2655.4	1292.42	8853.84	3257.03	1109.34
TRINITY_DN206854_c7_g7_i4	GO:0005737 // cellular component|cytoplasm /// GO:0005874 // cellular component|microtubule /// GO:0005525 // molecular function|GTP binding /// GO:0003924 // molecular function|GTPase activity /// GO:0005200 // molecular function|structural constituent of cytoskeleton /// GO:0007017 // biological process|microtubule-based process	Tubulin C-terminal domain	839.156	1450.63	8710.17	4461.74	1695.14
TRINITY_DN148733_c0_g1_i1			13.6969	35.5389	27.0331	17.2171	17017.6
TRINITY_DN206395_c3_g5_i1			13.0433	17.5188	15.6234	14.575	16065.8
TRINITY_DN209664_c5_g3_i3	GO:0005737 // cellular component|cytoplasm /// GO:0005856 // cellular component|cytoskeleton /// GO:0005524 // molecular function|ATP binding	Actin	2752.97	2165.96	5614.26	4066.75	1406.69
TRINITY_DN205296_c0_g1_i4	GO:0005737 // cellular component|cytoplasm /// GO:0005874 // cellular component|microtubule /// GO:0005525 // molecular function|GTP binding /// GO:0003924 // molecular function|GTPase activity /// GO:0005200 // molecular function|structural constituent of cytoskeleton /// GO:0007017 // biological process|microtubule-based process	Tubulin/FtsZ family, GTPase domain /// Misato Segment II tubulin-like domain	1754.91	1234.41	5932.28	4972.09	2043.07
TRINITY_DN206854_c7_g3_i1	GO:0005737 // cellular component|cytoplasm /// GO:0005874 // cellular component|microtubule /// GO:0005525 // molecular function|GTP binding /// GO:0005200 // molecular function|structural constituent of cytoskeleton /// GO:0007017 // biological process|microtubule-based process		2298.59	3725.55	5004.75	3357.04	1225.07
TRINITY_DN201425_c0_g5_i1			12.1458	9.6092	10.795	14.2486	15351.6
TRINITY_DN208844_c2_g1_i2	GO:0005840 // cellular component|ribosome	Plectin/S10 domain	2440.64	5212.9	3367.63	2938.97	1422.6
TRINITY_DN203884_c3_g2_i1	GO:0016459 // cellular component|myosin complex /// GO:0005509 // molecular function|calcium ion binding		153.719	9275.62	113.991	2954.15	2120.83
TRINITY_DN205222_c1_g3_i1		Apolipoprotein A1/A4/E domain /// Vps53-like, N-terminal	14067.1	30.6619	250.009	106.326	2.58856
TRINITY_DN173192_c0_g4_i2		Bcl-2-binding component 3, p53 upregulated modulator of apoptosis	82.0665	771.704	24.2436	6579.48	6445.09
TRINITY_DN202068_c1_g3_i1	GO:0005840 // cellular component|ribosome /// GO:0019843 // molecular function|rRNA binding /// GO:0003735 // molecular function|structural constituent of ribosome /// GO:0006412 // biological process|translation	Ribosomal family S4e /// RS4NT (NUC023) domain /// S4 domain	2489.01	2682.61	2769.43	3459.95	2027.16
TRINITY_DN197532_c0_g1_i1	GO:0005813 // cellular component|centrosome /// GO:0005737 // cellular component|cytoplasm /// GO:0005654 // cellular component|nucleoplasm /// GO:0005634 // cellular component|nucleus /// GO:0005667 // cellular component|transcription factor complex /// GO:0003682 // molecular function|chromatin binding /// GO:0019900 // molecular function|kinase binding /// GO:0000977 // molecular function|RNA …	bZIP transcription factor /// Basic region leucine zipper	2385.41	866.819	3351.91	3256.6	3409.79
TRINITY_DN206771_c0_g2_i8	GO:0005737 // cellular component|cytoplasm /// GO:0005634 // cellular component|nucleus	Ubiquitin family /// Ubiquitin-2 like Rad60 SUMO-like /// Ubiquitin-like domain	2797.97	1919.36	2295.16	3422.52	2647.24
TRINITY_DN206971_c0_g3_i1		Baculovirus polyhedron envelope protein, PEP, C terminus	12230.2	48.4277	261.601	107.055	2.44519
TRINITY_DN209664_c5_g4_i1	GO:0005737 // cellular component|cytoplasm /// GO:0005856 // cellular component|cytoskeleton /// GO:0005524 // molecular function|ATP binding		2301.41	2001.46	4296.64	2505.25	1132.12
TRINITY_DN204993_c2_g3_i1			7.98784	11.8268	12.1796	13.2414	12178.7
TRINITY_DN199698_c4_g1_i4	GO:0005840 // cellular component|ribosome /// GO:0008097 // molecular function|5S rRNA binding /// GO:0003735 // molecular function|structural constituent of ribosome /// GO:0006412 // biological process|translation	Ribosomal large subunit proteins 60S L5, and 50S L18 /// Ribosomal L18 C-terminal region	2424.9	2136.48	2495.84	3144.44	1926.67
TRINITY_DN200210_c0_g1_i1	GO:0022625 // cellular component|cytosolic large ribosomal subunit /// GO:0003735 // molecular function|structural constituent of ribosome /// GO:0002181 // biological process|cytoplasmic translation	Ribosomal L15	1701.19	3331.24	2921.58	2849.65	1315.6
TRINITY_DN204801_c2_g1_i1	GO:0005576 // cellular component|extracellular region /// GO:0005509 // molecular function|calcium ion binding /// GO:0007160 // biological process|cell-matrix adhesion	Ependymin	11054.8	131.077	275.869	286.33	2.53315
TRINITY_DN204095_c4_g1_i1	GO:0005829 // cellular component|cytosol /// GO:0022627 // cellular component|cytosolic small ribosomal subunit /// GO:0070062 // cellular component|extracellular exosome /// GO:0005925 // cellular component|focal adhesion /// GO:0030529 // cellular component|intracellular ribonucleoprotein complex /// GO:0016020 // cellular component|membrane /// GO:0003729 // molecular function|mRNA binding ///…	Ribosomal protein S7p/S5e	2750.67	2122.27	2321.05	2654.16	1802.4
TRINITY_DN202377_c0_g1_i4	GO:0005737 // cellular component|cytoplasm /// GO:0005622 // cellular component|intracellular /// GO:0005525 // molecular function|GTP binding /// GO:0003924 // molecular function|GTPase activity /// GO:0003746 // molecular function|translation elongation factor activity /// GO:0006412 // biological process|translation	Elongation factor Tu GTP binding domain /// Elongation factor G, domain IV /// Elongation factor G C-terminus /// Elongation Factor G, domain II /// Elongation factor Tu domain 2 /// 50S ribosome-binding GTPase	2066.42	2337.79	1824.73	3069.06	2344.35
TRINITY_DN198414_c5_g2_i1	GO:0005840 // cellular component|ribosome /// GO:0003735 // molecular function|structural constituent of ribosome /// GO:0006412 // biological process|translation	Ribosomal protein L13e	2500.76	1951.22	2275.44	2829.38	1745.44
TRINITY_DN200526_c5_g4_i1	GO:0016021 // cellular component|integral component of membrane /// GO:0005743 // cellular component|mitochondrial inner membrane /// GO:0005215 // molecular function|transporter activity /// GO:0055085 // biological process|transmembrane transport	Mitochondrial carrier protein /// Fuseless	2520.95	947.503	2021.43	3431.98	2111.71
TRINITY_DN205426_c2_g1_i3	GO:0005856 // cellular component|cytoskeleton /// GO:0048471 // cellular component|perinuclear region of cytoplasm /// GO:0031143 // cellular component|pseudopodium /// GO:0030018 // cellular component|Z disc /// GO:0008092 // molecular function|cytoskeletal protein binding /// GO:0051371 // molecular function|muscle alpha-actinin binding /// GO:0005080 // molecular function|protein kinase C bind…	PDZ domain (Also known as DHR or GLGF) /// PDZ domain	29.6172	7804.25	58.0168	2575.89	538.571
TRINITY_DN201425_c0_g1_i1			9.48585	12.9337	8.32083	8.84664	10965.8
TRINITY_DN186635_c0_g1_i1	GO:0022627 // cellular component|cytosolic small ribosomal subunit /// GO:0070062 // cellular component|extracellular exosome /// GO:0005925 // cellular component|focal adhesion /// GO:0016020 // cellular component|membrane /// GO:0015935 // cellular component|small ribosomal subunit /// GO:0044822 // molecular function|poly(A) RNA binding /// GO:0003723 // molecular function|RNA binding /// GO:0…	Ribosomal protein S9/S16	2010.28	2505.33	2265.43	2741.24	1464.08
TRINITY_DN209784_c0_g2_i1		Hsp20/alpha crystallin family	2300.85	3097.94	1136.66	3933.6	492.884
TRINITY_DN172021_c0_g1_i1	GO:0005737 // cellular component|cytoplasm /// GO:0042277 // molecular function|peptide binding /// GO:0003755 // molecular function|peptidyl-prolyl cis-trans isomerase activity /// GO:0006457 // biological process|protein folding	Cyclophilin type peptidyl-prolyl cis-trans isomerase/CLD	2314.93	1462.87	2307	3464.8	1314.05
TRINITY_DN202061_c1_g2_i1	GO:0015935 // cellular component|small ribosomal subunit /// GO:0003723 // molecular function|RNA binding /// GO:0003735 // molecular function|structural constituent of ribosome /// GO:0006412 // biological process|translation	Ribosomal protein S5, N-terminal domain /// Ribosomal protein S5, C-terminal domain	2371.75	2213.25	2127.35	2510.76	1510.04
TRINITY_DN198570_c3_g2_i1			1484.66	1162.54	3201.67	3538.31	1341.24
TRINITY_DN201425_c0_g9_i1			8.67747	6.99292	8.92813	8.93178	10461.9
TRINITY_DN205159_c1_g1_i6	GO:0005737 // cellular component|cytoplasm /// GO:0070062 // cellular component|extracellular exosome /// GO:1903561 // cellular component|extracellular vesicle /// GO:0005874 // cellular component|microtubule /// GO:0043209 // cellular component|myelin sheath /// GO:0005634 // cellular component|nucleus /// GO:0045298 // cellular component|tubulin complex /// GO:0003725 // molecular function|dou…	Tubulin/FtsZ family, GTPase domain /// Tubulin C-terminal domain /// Misato Segment II tubulin-like domain /// Tubulin domain /// Tubulin like	1271.49	1620.34	5144.94	1638.72	636.571
TRINITY_DN176593_c0_g3_i1	GO:0005743 // cellular component|mitochondrial inner membrane /// GO:0004129 // molecular function|cytochrome-c oxidase activity /// GO:0046872 // molecular function|metal ion binding	Cytochrome c oxidase subunit Vb	1708.54	2751.65	3059.53	1842.39	870.316
TRINITY_DN206395_c3_g8_i1			11.048	16.3227	6.30162	11.8267	10019.9
TRINITY_DN207771_c0_g1_i5	GO:0008340 // biological process|determination of adult lifespan	Hsp20/alpha crystallin family	960.736	3846.08	1083.01	3152.11	933.719
TRINITY_DN208707_c2_g2_i10	GO:0005581 // cellular component|collagen trimer /// GO:0005578 // cellular component|proteinaceous extracellular matrix	Collagen triple helix repeat (20 copies)	8.57832	12.1872	14.1157	9.0036	9810.75
TRINITY_DN209784_c0_g4_i1			2311.49	2701.21	1194.48	2914.39	393.508
TRINITY_DN208385_c1_g1_i1			8275.8	53.7307	253.129	364.398	1.69818
TRINITY_DN207922_c2_g3_i2	GO:0022625 // cellular component|cytosolic large ribosomal subunit /// GO:0005634 // cellular component|nucleus /// GO:0000166 // molecular function|nucleotide binding /// GO:0019843 // molecular function|rRNA binding /// GO:0003735 // molecular function|structural constituent of ribosome /// GO:0000027 // biological process|ribosomal large subunit assembly /// GO:0006412 // biological process|tr…	Ribosomal protein L23, N-terminal domain /// Ribosomal protein L23	1433.8	2123.73	2480.95	1902.7	946.296
TRINITY_DN203950_c0_g1_i1			175.304	4561.28	15.9076	3796.6	252.845
TRINITY_DN204707_c1_g3_i1	GO:0005737 // cellular component|cytoplasm /// GO:0045121 // cellular component|membrane raft /// GO:0005634 // cellular component|nucleus /// GO:0005886 // cellular component|plasma membrane /// GO:0016874 // molecular function|ligase activity /// GO:0004842 // molecular function|ubiquitin-protein transferase activity /// GO:0042787 // biological process|protein ubiquitination involved in ubiqui…		8084.66	42.9658	142.373	34.1472	1.09366
TRINITY_DN203950_c1_g1_i4	GO:0005737 // cellular component|cytoplasm /// GO:0046872 // molecular function|metal ion binding /// GO:0004784 // molecular function|superoxide dismutase activity	Copper/zinc superoxide dismutase (SODC)	124.819	3712.29	11.9662	4220.54	222.877
TRINITY_DN202384_c1_g3_i1	GO:0005576 // cellular component|extracellular region /// GO:0008061 // molecular function|chitin binding /// GO:0006030 // biological process|chitin metabolic process /// GO:0030703 // biological process|eggshell formation /// GO:0009790 // biological process|embryo development /// GO:0000281 // biological process|mitotic cytokinesis /// GO:0032465 // biological process|regulation of cytokinesis	Chitin binding Peritrophin-A domain	7926.27	25.3455	148.645	54.5059	1.36633
TRINITY_DN206395_c3_g3_i1			6.41885	7.1844	9.45814	10.2251	8119.26
TRINITY_DN198711_c1_g3_i2	GO:0005840 // cellular component|ribosome /// GO:0003735 // molecular function|structural constituent of ribosome /// GO:0006412 // biological process|translation	Ribosomal protein S8e	1756.76	1304.24	1931.11	1941.28	1181.17
TRINITY_DN205356_c4_g1_i1	GO:0005840 // cellular component|ribosome /// GO:0042254 // biological process|ribosome biogenesis	Ribosomal protein L7Ae/L30e/S12e/Gadd45 family	1756.02	1054.67	1626.24	2175.83	1426.44
TRINITY_DN210553_c0_g1_i6			1201.05	1161.61	2281.34	2280.1	1111.17
TRINITY_DN195558_c0_g1_i1	GO:0005604 // cellular component|basement membrane /// GO:0005581 // cellular component|collagen trimer /// GO:0005201 // molecular function|extracellular matrix structural constituent	Collagen triple helix repeat (20 copies) /// Borna disease virus P24 protein	1.34976	175.892	7335.45	417.786	0.827227
TRINITY_DN204058_c3_g1_i1			1464.66	2301.47	1615.01	1633.65	819.17
TRINITY_DN199755_c0_g2_i1	GO:0005783 // cellular component|endoplasmic reticulum /// GO:0005788 // cellular component|endoplasmic reticulum lumen /// GO:0005794 // cellular component|Golgi apparatus /// GO:0042277 // molecular function|peptide binding /// GO:0003755 // molecular function|peptidyl-prolyl cis-trans isomerase activity /// GO:0006457 // biological process|protein folding	Cyclophilin type peptidyl-prolyl cis-trans isomerase/CLD	166.402	434.7	3364.42	2066.52	1721.18
TRINITY_DN206365_c2_g2_i1	GO:0004867 // molecular function|serine-type endopeptidase inhibitor activity		11.5291	21.3736	6.4834	8.69131	7406.3
TRINITY_DN206365_c2_g3_i1			6.94014	10.7714	11.6997	10.1809	7362.32
TRINITY_DN201425_c0_g8_i1			6.82163	3.57552	5.64663	7.86642	7349.68
TRINITY_DN208667_c8_g2_i2	GO:0005604 // cellular component|basement membrane /// GO:0005581 // cellular component|collagen trimer /// GO:0005201 // molecular function|extracellular matrix structural constituent	Collagen triple helix repeat (20 copies)	7.02306	14.1492	11.7837	7.68703	7307.02
TRINITY_DN207411_c3_g1_i1	GO:0005739 // cellular component|mitochondrion /// GO:0005634 // cellular component|nucleus /// GO:0043565 // molecular function|sequence-specific DNA binding /// GO:0008134 // molecular function|transcription factor binding /// GO:0045944 // biological process|positive regulation of transcription from RNA polymerase II promoter /// GO:1900037 // biological process|regulation of cellular response…	CHCH domain /// Cytochrome c oxidase biogenesis protein Cmc1 like	151.433	4986.83	197.154	1205.74	682.161
TRINITY_DN191941_c1_g5_i2			7.77562	9.57329	8.16567	11.7774	7104.95
TRINITY_DN200127_c4_g1_i2	GO:0005576 // cellular component|extracellular region /// GO:0004867 // molecular function|serine-type endopeptidase inhibitor activity /// GO:0050819 // biological process|negative regulation of coagulation /// GO:0010951 // biological process|negative regulation of endopeptidase activity	Kazal-type serine protease inhibitor domain	5.023	4.52351	6.45459	6.90154	7095.67
TRINITY_DN173192_c0_g2_i1			38.3551	369.45	6.2856	3093.03	3376.23
TRINITY_DN200515_c3_g1_i1			1162.75	1289.71	2625.93	1471.73	134.118
TRINITY_DN189179_c2_g3_i2			6439.28	51.2265	140.15	33.7239	1.25091
TRINITY_DN204559_c5_g3_i2	GO:0032279 // cellular component|asymmetric synapse /// GO:0005776 // cellular component|autophagosome /// GO:0030424 // cellular component|axon /// GO:0009986 // cellular component|cell surface /// GO:0005737 // cellular component|cytoplasm /// GO:0005829 // cellular component|cytosol /// GO:0030425 // cellular component|dendrite /// GO:0043198 // cellular component|dendritic shaft /// GO:004319…	Hsp70 protein /// MreB/Mbl protein /// FGGY family of carbohydrate kinases, C-terminal domain	1127.02	1113	1305.98	2250.06	854.876
TRINITY_DN197088_c7_g3_i3			1164.95	294.926	1787	2081.73	1282.28
TRINITY_DN201397_c4_g3_i1	GO:0005737 // cellular component|cytoplasm /// GO:0005874 // cellular component|microtubule /// GO:0005525 // molecular function|GTP binding /// GO:0003924 // molecular function|GTPase activity /// GO:0005200 // molecular function|structural constituent of cytoskeleton /// GO:0007017 // biological process|microtubule-based process	Tubulin C-terminal domain	849.919	957.15	3296.13	921.666	407.066
TRINITY_DN206971_c0_g4_i1		Baculovirus polyhedron envelope protein, PEP, C terminus	6230.41	22.2328	111.055	36.2564	1.02417
TRINITY_DN206854_c7_g4_i1	GO:0005737 // cellular component|cytoplasm /// GO:0005874 // cellular component|microtubule /// GO:0005525 // molecular function|GTP binding /// GO:0005200 // molecular function|structural constituent of cytoskeleton /// GO:0007017 // biological process|microtubule-based process		718.74	597.6	706.639	2903.05	1274.24
TRINITY_DN205787_c3_g6_i1	GO:0005840 // cellular component|ribosome /// GO:0003735 // molecular function|structural constituent of ribosome /// GO:0006412 // biological process|translation	Ribosomal protein L14	737.952	2000.33	1721.92	1202.67	475.937
TRINITY_DN185496_c0_g1_i1		EF hand /// EF-hand domain /// EF-hand domain pair	5887.19	24.5259	134.6	53.0832	1.56656
TRINITY_DN206395_c3_g7_i1			4.70503	4.96525	5.36735	5.54629	5926.57
TRINITY_DN183320_c0_g1_i2			1289.39	78.3928	856.298	2605.31	1106.09
TRINITY_DN191688_c1_g2_i1			787.299	546.715	2338.27	1759.13	472.211
TRINITY_DN198657_c1_g1_i1	GO:0005615 // cellular component|extracellular space /// GO:0005887 // cellular component|integral component of plasma membrane /// GO:0005886 // cellular component|plasma membrane /// GO:0004222 // molecular function|metalloendopeptidase activity /// GO:0008270 // molecular function|zinc ion binding /// GO:0007586 // biological process|digestion /// GO:0006954 // biological process|inflammatory …	Astacin (Peptidase family M12A) /// MAM domain, meprin/A5/mu	5695.11	13.7095	79.7066	45.6136	1.15946
TRINITY_DN193989_c0_g2_i2	GO:0022627 // cellular component|cytosolic small ribosomal subunit /// GO:0003735 // molecular function|structural constituent of ribosome /// GO:0006412 // biological process|translation	Ribosomal S3Ae family /// Partial alpha/beta-hydrolase lipase region	1335.66	1090.12	1135.37	1318.67	944.398
TRINITY_DN192403_c0_g2_i1	GO:0070062 // cellular component|extracellular exosome /// GO:0005764 // cellular component|lysosome /// GO:0005509 // molecular function|calcium ion binding /// GO:0007160 // biological process|cell-matrix adhesion	Ependymin	5342.49	55.0689	95.5933	99.3904	1.51522
TRINITY_DN206122_c3_g2_i1	GO:0005840 // cellular component|ribosome /// GO:0003735 // molecular function|structural constituent of ribosome /// GO:0006412 // biological process|translation	Ribosomal protein L16p/L10e	1130.52	1440.99	1305.71	1011.71	638.2
TRINITY_DN203284_c0_g4_i2			5283.92	15.4091	132.29	51.3354	1.08426
TRINITY_DN176580_c1_g1_i1	GO:0005840 // cellular component|ribosome /// GO:0003735 // molecular function|structural constituent of ribosome /// GO:0006412 // biological process|translation	Ribosomal protein S19e	1103.83	1366.5	1280.73	1103.18	602.018
TRINITY_DN194681_c0_g1_i1	GO:0097452 // cellular component|GAIT complex /// GO:0015934 // cellular component|large ribosomal subunit /// GO:0003735 // molecular function|structural constituent of ribosome /// GO:1901194 // biological process|negative regulation of formation of translation preinitiation complex /// GO:0017148 // biological process|negative regulation of translation /// GO:0006412 // biological process|tran…	Ribosomal protein L13	947.631	1523.21	1190.27	1109.55	665.078
TRINITY_DN218366_c0_g1_i1			583.816	4209.22	559.426	82.2891	0.503164
TRINITY_DN139645_c0_g2_i1			866.952	935.97	806.407	2314.19	493.703
TRINITY_DN203506_c1_g1_i3	GO:0045179 // cellular component|apical cortex /// GO:0009898 // cellular component|cytoplasmic side of plasma membrane /// GO:0070062 // cellular component|extracellular exosome /// GO:0005889 // cellular component|hydrogen:potassium-exchanging ATPase complex /// GO:0005764 // cellular component|lysosome /// GO:0005739 // cellular component|mitochondrion /// GO:0032428 // molecular function|beta…		5163.45	41.6438	130.974	32.6443	1.32488
TRINITY_DN182475_c1_g1_i1	GO:0022627 // cellular component|cytosolic small ribosomal subunit /// GO:0016020 // cellular component|membrane /// GO:0044822 // molecular function|poly(A) RNA binding /// GO:0003735 // molecular function|structural constituent of ribosome /// GO:0006412 // biological process|translation	Ribosomal protein L7Ae/L30e/S12e/Gadd45 family	1122.06	1385.84	1033.45	1071.59	661.975
TRINITY_DN206485_c2_g6_i1	GO:0005737 // cellular component|cytoplasm /// GO:0005874 // cellular component|microtubule /// GO:0005525 // molecular function|GTP binding /// GO:0003924 // molecular function|GTPase activity /// GO:0005200 // molecular function|structural constituent of cytoskeleton /// GO:0007017 // biological process|microtubule-based process		622.929	88.7411	2519.75	1389.16	630.867
TRINITY_DN173252_c1_g1_i1			4.51151	3.76672	3.6513	5.11229	5138.36
TRINITY_DN192672_c0_g1_i1	GO:0005737 // cellular component|cytoplasm /// GO:0005856 // cellular component|cytoskeleton /// GO:0030425 // cellular component|dendrite /// GO:0070062 // cellular component|extracellular exosome /// GO:1990630 // cellular component|IRE1-RACK1-PP2A complex /// GO:0016020 // cellular component|membrane /// GO:0030496 // cellular component|midbody /// GO:0005739 // cellular component|mitochondrio…	WD domain, G-beta repeat /// Anaphase-promoting complex subunit 4 WD40 domain /// Eukaryotic translation initiation factor eIF2A	1087.3	988.759	908.962	1289.44	878.973
TRINITY_DN208667_c8_g4_i1			2.98018	2.44612	7.93263	4.72625	5092.25
TRINITY_DN202068_c1_g2_i3	GO:0005840 // cellular component|ribosome /// GO:0019843 // molecular function|rRNA binding /// GO:0003735 // molecular function|structural constituent of ribosome /// GO:0006412 // biological process|translation	40S ribosomal protein S4 C-terminus /// KOW motif	1089.94	912.824	977.741	1234.49	841.398
TRINITY_DN205240_c3_g2_i1		Betaherpesvirus immediate-early glycoprotein UL37	4.31612	5.55169	5.35681	5.54112	5022.41
TRINITY_DN195275_c0_g1_i2		Glucose-regulated metallo-peptidase M90	4892.49	8.11315	57.942	34.697	0.736364
TRINITY_DN209784_c0_g1_i3	GO:0008340 // biological process|determination of adult lifespan	Hsp20/alpha crystallin family	1050.29	1344.59	454.576	1826.13	275.697
TRINITY_DN201425_c0_g4_i1			4.5992	5.40511	5.59504	3.97458	4926.94
TRINITY_DN206771_c0_g3_i1	GO:0005737 // cellular component|cytoplasm /// GO:0005634 // cellular component|nucleus		914.171	875.042	709.162	1664.28	777.591
TRINITY_DN201837_c4_g1_i2	GO:0022627 // cellular component|cytosolic small ribosomal subunit /// GO:0030425 // cellular component|dendrite /// GO:0012505 // cellular component|endomembrane system /// GO:0070062 // cellular component|extracellular exosome /// GO:0005925 // cellular component|focal adhesion /// GO:0030529 // cellular component|intracellular ribonucleoprotein complex /// GO:0005743 // cellular component|mito…	Ribosomal protein S3, C-terminal domain /// KH domain	1063.84	947.256	1019.9	1211.26	677.01
TRINITY_DN191240_c0_g1_i1	GO:0005840 // cellular component|ribosome /// GO:0003735 // molecular function|structural constituent of ribosome /// GO:0006414 // biological process|translational elongation	60s Acidic ribosomal protein	868.729	1382.94	1329.19	846.858	470.058
TRINITY_DN209784_c0_g3_i1			1112.94	1432.59	522.264	1576.75	217.16
TRINITY_DN209064_c7_g1_i1			846.168	485.084	1280.45	1561.18	609.808
TRINITY_DN184524_c0_g2_i1			890.871	654.938	1142.4	1301.63	782.616
TRINITY_DN205996_c3_g3_i1	GO:0005737 // cellular component|cytoplasm	Sperm-tail PG-rich repeat	464.182	232.696	3038.49	747.542	281.998
TRINITY_DN206159_c3_g1_i1	GO:0005856 // cellular component|cytoskeleton /// GO:0097433 // cellular component|dense body /// GO:0005925 // cellular component|focal adhesion /// GO:0005886 // cellular component|plasma membrane /// GO:0005524 // molecular function|ATP binding	Actin	1993.18	435.98	1051.72	843.7	422.126
TRINITY_DN200820_c4_g5_i3	GO:0016021 // cellular component|integral component of membrane		668.732	1190.78	1301.46	1060.5	425.176
TRINITY_DN207178_c0_g8_i1			4503.8	19.4792	62.9581	6.77271	0.530714
TRINITY_DN190443_c1_g1_i2		Protein of unknown function (DUF1505)	10.2795	7.20933	5.05453	4.69791	4550.96
TRINITY_DN200061_c0_g1_i1	GO:0004013 // molecular function|adenosylhomocysteinase activity /// GO:0006730 // biological process|one-carbon metabolic process	S-adenosyl-L-homocysteine hydrolase /// S-adenosyl-L-homocysteine hydrolase, NAD binding domain /// D-isomer specific 2-hydroxyacid dehydrogenase, NAD binding domain /// Acetohydroxy acid isomeroreductase, NADPH-binding domain /// TrkA-N domain /// Shikimate / quinate 5-dehydrogenase	1559.15	478.525	816.469	1141.46	533.521
TRINITY_DN177133_c0_g1_i1	GO:0005840 // cellular component|ribosome /// GO:0003735 // molecular function|structural constituent of ribosome /// GO:0006412 // biological process|translation	Ribosomal protein L4/L1 family /// 60S ribosomal protein L4 C-terminal domain	776.104	823.666	964.007	1196.02	767.533
TRINITY_DN199545_c5_g2_i1			778.955	357.217	1284.87	1323.68	737.299
TRINITY_DN188658_c1_g1_i1	GO:0022625 // cellular component|cytosolic large ribosomal subunit /// GO:0003729 // molecular function|mRNA binding /// GO:0003735 // molecular function|structural constituent of ribosome /// GO:0000463 // biological process|maturation of LSU-rRNA from tricistronic rRNA transcript (SSU-rRNA, 58S rRNA, LSU-rRNA) /// GO:0006412 // biological process|translation	Ribosomal L29 protein	729.218	1682.02	982.713	692.399	388.828
TRINITY_DN210210_c2_g1_i1	GO:0005737 // cellular component|cytoplasm /// GO:0005829 // cellular component|cytosol /// GO:0022625 // cellular component|cytosolic large ribosomal subunit /// GO:0016020 // cellular component|membrane /// GO:0005730 // cellular component|nucleolus /// GO:0044822 // molecular function|poly(A) RNA binding /// GO:0003723 // molecular function|RNA binding /// GO:0003735 // molecular function|stru…	Ribosomal protein L21e	982.098	666.848	1057.67	1067.58	693.305
TRINITY_DN204790_c0_g1_i2	GO:0015031 // biological process|protein transport	NAC domain	484.204	1285.51	980.008	1234.96	447.73
TRINITY_DN174860_c0_g1_i1			591.33	2075.77	86.0221	1611.79	67.1211
TRINITY_DN207248_c4_g1_i3	GO:0005576 // cellular component|extracellular region /// GO:0046872 // molecular function|metal ion binding	C1q domain /// Centrosomin N-terminal motif 1 /// Spc24 subunit of Ndc80 /// TATA element modulatory factor 1 TATA binding	4279.26	19.3026	69.1179	31.3385	1.4511
TRINITY_DN201425_c0_g6_i1			3.87791	1.34413	3.2465	5.24483	4299.01
TRINITY_DN201425_c0_g3_i1			2.76049	1.96288	2.26919	3.76623	4284.33
TRINITY_DN200391_c0_g1_i1	GO:0005856 // cellular component|cytoskeleton /// GO:0097433 // cellular component|dense body /// GO:0005925 // cellular component|focal adhesion /// GO:0005886 // cellular component|plasma membrane /// GO:0005524 // molecular function|ATP binding		503.726	651.805	1485.17	1299.86	330.05
TRINITY_DN185868_c0_g1_i1	GO:0005737 // cellular component|cytoplasm /// GO:0005874 // cellular component|microtubule /// GO:0005525 // molecular function|GTP binding /// GO:0003924 // molecular function|GTPase activity /// GO:0005200 // molecular function|structural constituent of cytoskeleton /// GO:0007017 // biological process|microtubule-based process	Tubulin/FtsZ family, GTPase domain	757.408	529.819	2277.62	585.878	118.913
TRINITY_DN173252_c2_g1_i1			2.94423	1.64147	4.43601	3.71668	4233.13
TRINITY_DN206395_c3_g4_i2			3.44208	2.6005	3.97263	6.14112	4221.75
TRINITY_DN190387_c1_g1_i1	GO:0005737 // cellular component|cytoplasm /// GO:0005634 // cellular component|nucleus	Ubiquitin family /// Ubiquitin-2 like Rad60 SUMO-like /// Ubiquitin-like domain	618.921	722.619	1504.62	1044.53	313.564
TRINITY_DN209639_c1_g1_i2	GO:0031672 // cellular component|A band /// GO:0031430 // cellular component|M band /// GO:0005524 // molecular function|ATP binding /// GO:0019902 // molecular function|phosphatase binding /// GO:0004672 // molecular function|protein kinase activity /// GO:0017048 // molecular function|Rho GTPase binding /// GO:0005089 // molecular function|Rho guanyl-nucleotide exchange factor activity /// GO:0…	Immunoglobulin I-set domain /// Immunoglobulin domain /// CD80-like C2-set immunoglobulin domain	52.0129	2308.58	108.317	1227.93	500.681
TRINITY_DN210669_c11_g2_i4			860.666	86.9333	1087.03	1515.5	619.24
TRINITY_DN197233_c5_g3_i1	GO:0004054 // molecular function|arginine kinase activity /// GO:0005524 // molecular function|ATP binding	ATP:guanido phosphotransferase, C-terminal catalytic domain /// ATP:guanido phosphotransferase, N-terminal domain	843.561	1684.78	461.629	625.281	531.735
TRINITY_DN183099_c0_g1_i1	GO:0005840 // cellular component|ribosome /// GO:0003735 // molecular function|structural constituent of ribosome /// GO:0006412 // biological process|translation	Ribosomal protein L34e	693.023	1312.99	984.757	782.02	371.379
TRINITY_DN201425_c0_g2_i1			3.53463	4.39577	3.3975	5.83912	4104.06
TRINITY_DN205542_c1_g2_i4	GO:0070062 // cellular component|extracellular exosome /// GO:0005925 // cellular component|focal adhesion /// GO:0016020 // cellular component|membrane /// GO:0001725 // cellular component|stress fiber /// GO:0031032 // biological process|actomyosin structure organization /// GO:0071260 // biological process|cellular response to mechanical stimulus /// GO:0030097 // biological process|hemopoiesi…	Calponin family repeat /// Calponin homology (CH) domain	35.3908	2866.77	44.841	790.684	371.45
TRINITY_DN178345_c0_g1_i1			15.3642	3683.22	2.32954	381.828	4.168
TRINITY_DN190059_c1_g1_i1	GO:0005840 // cellular component|ribosome /// GO:0003735 // molecular function|structural constituent of ribosome /// GO:0006412 // biological process|translation	Ribosomal protein S26e	686.533	1277.57	957.297	728.25	435.42
TRINITY_DN204009_c2_g1_i3	GO:0005737 // cellular component|cytoplasm /// GO:0005783 // cellular component|endoplasmic reticulum /// GO:0005789 // cellular component|endoplasmic reticulum membrane /// GO:0016021 // cellular component|integral component of membrane /// GO:0005634 // cellular component|nucleus /// GO:0031490 // molecular function|chromatin DNA binding /// GO:0001047 // molecular function|core promoter bindin…	bZIP transcription factor /// Basic region leucine zipper /// bZIP Maf transcription factor /// Cell division protein ZapB /// GldM N-terminal domain /// RNA pol II promoter Fmp27 protein domain	439.68	961.018	1097.24	980.414	479.704
TRINITY_DN194026_c3_g2_i2			692.888	300.994	1062.6	1271.39	627.078
TRINITY_DN204098_c1_g2_i2	GO:0005737 // cellular component|cytoplasm /// GO:0005829 // cellular component|cytosol /// GO:0005634 // cellular component|nucleus /// GO:0017091 // molecular function|AU-rich element binding /// GO:0003677 // molecular function|DNA binding /// GO:0046872 // molecular function|metal ion binding /// GO:0003729 // molecular function|mRNA binding /// GO:0044822 // molecular function|poly(A) RNA bi…	Zinc finger C-x8-C-x5-C-x3-H type (and similar)	401.366	683.854	1466.76	993.13	292.807
TRINITY_DN208223_c0_g2_i1	GO:0005737 // cellular component|cytoplasm /// GO:0005856 // cellular component|cytoskeleton /// GO:0007015 // biological process|actin filament organization		742.114	261.857	631.716	1368.56	804.884
TRINITY_DN208385_c1_g4_i1			3725.69	11.6761	29.0194	2.28834	0.518025
TRINITY_DN192285_c0_g1_i1	GO:0005840 // cellular component|ribosome /// GO:0003735 // molecular function|structural constituent of ribosome /// GO:0006412 // biological process|translation	Ribosomal protein S6e	696.367	910.54	876.386	771.855	494.717
TRINITY_DN199196_c0_g1_i2	GO:0005524 // molecular function|ATP binding	ATPase family associated with various cellular activities (AAA) /// Ribosomal protein S13/S18 /// Fibronectin-binding protein A N-terminus (FbpA)	602.444	1373.05	690.28	687.95	361.728
TRINITY_DN202903_c6_g3_i1			390.347	1209.07	1113.03	704.608	284.933
TRINITY_DN196169_c0_g1_i1	GO:0022625 // cellular component|cytosolic large ribosomal subunit /// GO:0019843 // molecular function|rRNA binding /// GO:0003735 // molecular function|structural constituent of ribosome /// GO:0000027 // biological process|ribosomal large subunit assembly /// GO:0006412 // biological process|translation	Ribosomal protein L11, N-terminal domain /// Ribosomal protein L11, RNA binding domain	822.833	611.99	774.655	967.374	509.713
TRINITY_DN190571_c0_g2_i4			2.00985	2.30443	4.30596	3.19228	3656.14
TRINITY_DN182220_c0_g1_i1		EF hand /// EF-hand domain pair /// EF-hand domain /// Caleosin related protein	3528.24	22.4978	63.4256	20.2335	0.748609
TRINITY_DN206733_c1_g1_i2			304.168	231.714	2142.24	714.318	239.687
TRINITY_DN205884_c1_g7_i1			453.166	334.75	1446.01	892.472	500.834
TRINITY_DN206159_c2_g1_i1	GO:0005737 // cellular component|cytoplasm /// GO:0005856 // cellular component|cytoskeleton /// GO:0005524 // molecular function|ATP binding	Actin	3369.79	36.5814	154.056	62.4685	3.89432
TRINITY_DN196777_c0_g1_i2	GO:0005813 // cellular component|centrosome /// GO:0005737 // cellular component|cytoplasm /// GO:0005739 // cellular component|mitochondrion /// GO:0005654 // cellular component|nucleoplasm /// GO:0005634 // cellular component|nucleus /// GO:0043235 // cellular component|receptor complex /// GO:0005102 // molecular function|receptor binding /// GO:0003723 // molecular function|RNA binding /// GO…	C1q domain /// PA14 domain	3504.04	55.5983	43.899	5.48538	0.688365
TRINITY_DN171843_c0_g1_i1	GO:0005576 // cellular component|extracellular region /// GO:0004867 // molecular function|serine-type endopeptidase inhibitor activity /// GO:0010951 // biological process|negative regulation of endopeptidase activity		3478.14	18.0348	70.6235	27.6421	0.469312
TRINITY_DN170177_c0_g1_i1			531.524	508.753	1029.02	1026.42	479.72
TRINITY_DN194157_c1_g3_i1	GO:0005737 // cellular component|cytoplasm /// GO:0005874 // cellular component|microtubule /// GO:0005525 // molecular function|GTP binding /// GO:0005200 // molecular function|structural constituent of cytoskeleton /// GO:0007017 // biological process|microtubule-based process		230.035	76.248	1407.78	1184.85	629.813
TRINITY_DN197628_c1_g1_i1			0.662262	139.651	2.97474	3373.36	0.827507
TRINITY_DN195901_c1_g2_i1		Ependymin	3427.16	8.36708	56.8522	22.6068	0.731702
TRINITY_DN201030_c0_g1_i1		Glucose-regulated metallo-peptidase M90	3443.45	7.64237	39.9758	23.1668	0.62977
TRINITY_DN210438_c2_g7_i1			2.56804	6.29852	4.56946	3.08769	3485.91
TRINITY_DN208365_c1_g2_i3	GO:0005737 // cellular component|cytoplasm /// GO:0070062 // cellular component|extracellular exosome /// GO:0005615 // cellular component|extracellular space /// GO:0019898 // cellular component|extrinsic component of membrane /// GO:0016021 // cellular component|integral component of membrane /// GO:0005622 // cellular component|intracellular /// GO:0030670 // cellular component|phagocytic vesi…	Zona pellucida-like domain /// CUB domain	1272.96	1132	119.989	835.133	141.079
TRINITY_DN202889_c1_g1_i2	GO:0005595 // cellular component|collagen type XII trimer /// GO:0005788 // cellular component|endoplasmic reticulum lumen /// GO:0070062 // cellular component|extracellular exosome /// GO:0031012 // cellular component|extracellular matrix /// GO:0005576 // cellular component|extracellular region /// GO:0005615 // cellular component|extracellular space /// GO:1903561 // cellular component|extrace…	von Willebrand factor type A domain /// VWA domain containing CoxE-like protein /// Copine	3406.91	4.33204	47.1584	24.4767	0.546983
TRINITY_DN210478_c18_g2_i2			674.726	228.688	847.956	1080.41	647.906
TRINITY_DN197971_c6_g5_i2	GO:0030016 // cellular component|myofibril /// GO:0032982 // cellular component|myosin filament /// GO:0005524 // molecular function|ATP binding /// GO:0003774 // molecular function|motor activity	Myosin tail /// IncA protein /// AAA domain /// Protein of unknown function (DUF3450) /// TolA binding protein trimerisation	7.67833	2935.57	23.6644	290.828	211.973
TRINITY_DN198561_c4_g2_i1			3199.12	40.0497	87.5286	92.4066	0.738429
TRINITY_DN199545_c5_g5_i1			535.622	438.262	1062.78	930.405	418.571
TRINITY_DN209444_c1_g1_i1			64.3729	1761.04	23.3821	826.627	702.184
TRINITY_DN200019_c2_g1_i2	GO:0022627 // cellular component|cytosolic small ribosomal subunit /// GO:0070062 // cellular component|extracellular exosome /// GO:0005925 // cellular component|focal adhesion /// GO:0016020 // cellular component|membrane /// GO:0044822 // molecular function|poly(A) RNA binding /// GO:0003735 // molecular function|structural constituent of ribosome /// GO:0034101 // biological process|erythrocy…	Ribosomal S17	538.379	890.452	809.953	745.413	361.427
TRINITY_DN205840_c4_g1_i1			13.4541	2751.6	9.65247	359.683	197.785
TRINITY_DN197822_c0_g1_i1	GO:0005615 // cellular component|extracellular space /// GO:0031594 // cellular component|neuromuscular junction /// GO:0005578 // cellular component|proteinaceous extracellular matrix /// GO:0005802 // cellular component|trans-Golgi network /// GO:0050839 // molecular function|cell adhesion molecule binding /// GO:0008201 // molecular function|heparin binding /// GO:1990523 // biological process…	Fasciclin domain	3224.84	13.601	50.2007	38.64	0.533059
TRINITY_DN197140_c0_g1_i1	GO:0005576 // cellular component|extracellular region /// GO:0016020 // cellular component|membrane	MAM domain, meprin/A5/mu /// Astacin (Peptidase family M12A)	2438.11	828.539	25.5651	15.0766	0.450322
TRINITY_DN197509_c1_g1_i1	GO:0030424 // cellular component|axon /// GO:0016021 // cellular component|integral component of membrane /// GO:0016020 // cellular component|membrane /// GO:0046982 // molecular function|protein heterodimerization activity /// GO:0042803 // molecular function|protein homodimerization activity /// GO:0048593 // biological process|camera-type eye morphogenesis /// GO:0007156 // biological process…	Scorpion short toxin, BmKK2	3168.64	6.85705	78.0199	29.5531	0.374799
TRINITY_DN204647_c0_g1_i1	GO:0005737 // cellular component|cytoplasm /// GO:0005125 // molecular function|cytokine activity /// GO:0006355 // biological process|regulation of transcription, DNA-templated /// GO:0006351 // biological process|transcription, DNA-templated	LITAF-like zinc ribbon domain	525.132	270.435	2121.89	261.199	92.6008
TRINITY_DN190334_c0_g1_i1	GO:0045179 // cellular component|apical cortex /// GO:0009898 // cellular component|cytoplasmic side of plasma membrane /// GO:0070062 // cellular component|extracellular exosome /// GO:0005889 // cellular component|hydrogen:potassium-exchanging ATPase complex /// GO:0043202 // cellular component|lysosomal lumen /// GO:0005739 // cellular component|mitochondrion /// GO:0032428 // molecular functi…	Protein of unknown function (DUF1091) /// Membrane transport protein	2758.66	297.402	79.5661	76.7698	0.483989
TRINITY_DN207166_c1_g2_i1			2.15049	11.0438	3.53552	2.7083	3181.95
TRINITY_DN201425_c0_g7_i1			2.15049	1.52914	2.65164	3.04684	3152.07
TRINITY_DN184516_c0_g1_i1	GO:0015934 // cellular component|large ribosomal subunit /// GO:0003735 // molecular function|structural constituent of ribosome /// GO:0006412 // biological process|translation	Ribosomal proteins 50S-L15, 50S-L18e, 60S-L27A /// Bacteriophage Mu transposase	452.437	1116.77	739.162	488.887	272.942
TRINITY_DN204974_c1_g2_i2	GO:0016324 // cellular component|apical plasma membrane /// GO:0005887 // cellular component|integral component of plasma membrane /// GO:0004872 // molecular function|receptor activity /// GO:0007411 // biological process|axon guidance /// GO:0002168 // biological process|instar larval development	von Willebrand factor type C domain /// ShK domain-like	2963.56	15.1052	49.2097	36.4002	4.15737
TRINITY_DN204862_c5_g1_i9		Tropomyosin /// Tropomyosin like /// TPR/MLP1/MLP2-like protein	175.178	1154.95	230.955	856.192	641.462
TRINITY_DN192410_c1_g1_i1	GO:0005743 // cellular component|mitochondrial inner membrane /// GO:0005747 // cellular component|mitochondrial respiratory chain complex I /// GO:0005761 // cellular component|mitochondrial ribosome /// GO:0005739 // cellular component|mitochondrion /// GO:0008137 // molecular function|NADH dehydrogenase (ubiquinone) activity /// GO:0016491 // molecular function|oxidoreductase activity /// GO:0…	NADH:ubiquinone oxidoreductase subunit B14.5a (Complex I-B14.5a)	378.805	1161.68	730.861	585.546	165.999
TRINITY_DN210669_c11_g5_i1			587.572	135.693	758.632	1094.36	444.237
TRINITY_DN201220_c0_g1_i1			2935.12	1.12209	54.9188	17.4604	0.596507
TRINITY_DN205996_c3_g2_i2	GO:0005737 // cellular component|cytoplasm		390.355	91.5148	1789.77	481.73	235.948
TRINITY_DN198141_c3_g1_i1		Protein of unknown function (DUF3421)	10.0271	52.8342	25.2042	1014.49	1868.44
TRINITY_DN199447_c6_g1_i10			523.831	270.17	435.906	1113.1	608.304
TRINITY_DN174177_c0_g2_i2	GO:0004867 // molecular function|serine-type endopeptidase inhibitor activity		2796.24	14.0271	116.889	22.201	0.656264
TRINITY_DN208378_c0_g3_i2	GO:0005737 // cellular component|cytoplasm /// GO:0005856 // cellular component|cytoskeleton /// GO:0005524 // molecular function|ATP binding		590.356	155.167	942.396	897.391	335.48
TRINITY_DN186953_c1_g1_i3		von Willebrand factor type C domain /// Fibronectin type I domain	2812.09	18.5087	51.3797	33.183	0.920789
TRINITY_DN210024_c3_g4_i1	GO:0000235 // cellular component|astral microtubule /// GO:0005813 // cellular component|centrosome /// GO:0005737 // cellular component|cytoplasm /// GO:0005874 // cellular component|microtubule /// GO:0005634 // cellular component|nucleus /// GO:0048471 // cellular component|perinuclear region of cytoplasm /// GO:0005819 // cellular component|spindle /// GO:0005525 // molecular function|GTP bin…		547.061	168.496	1473.27	470.204	210.92
TRINITY_DN197037_c3_g1_i8		ShK domain-like	2762.18	12.69	55.3974	33.3818	0.253521
TRINITY_DN210026_c0_g5_i1	GO:0071013 // cellular component|catalytic step 2 spliceosome /// GO:0005737 // cellular component|cytoplasm /// GO:0036464 // cellular component|cytoplasmic ribonucleoprotein granule /// GO:0010494 // cellular component|cytoplasmic stress granule /// GO:0005829 // cellular component|cytosol /// GO:0070062 // cellular component|extracellular exosome /// GO:0005925 // cellular component|focal adhe…	RNA recognition motif. (a.k.a. RRM, RBD, or RNP domain) /// Poly-adenylate binding protein, unique domain	397.361	775.48	364.619	531.667	772.436
TRINITY_DN208313_c1_g1_i2	GO:0016324 // cellular component|apical plasma membrane /// GO:0005887 // cellular component|integral component of plasma membrane /// GO:0004872 // molecular function|receptor activity /// GO:0007411 // biological process|axon guidance /// GO:0002168 // biological process|instar larval development	von Willebrand factor type C domain /// ShK domain-like	2742.24	11.3776	38.362	34.575	1.65485
TRINITY_DN197574_c0_g1_i2	GO:0030686 // cellular component|90S preribosome /// GO:0022627 // cellular component|cytosolic small ribosomal subunit /// GO:0070062 // cellular component|extracellular exosome /// GO:0005925 // cellular component|focal adhesion /// GO:0016020 // cellular component|membrane /// GO:0005815 // cellular component|microtubule organizing center /// GO:0005730 // cellular component|nucleolus /// GO:0…	Ribosomal protein S7e	683.283	373.743	576.847	673.198	496.181
TRINITY_DN200966_c0_g1_i1	GO:0005737 // cellular component|cytoplasm /// GO:0016021 // cellular component|integral component of membrane /// GO:0042632 // biological process|cholesterol homeostasis /// GO:0070858 // biological process|negative regulation of bile acid biosynthetic process	MAM domain, meprin/A5/mu /// Astacin (Peptidase family M12A)	1890.65	858.722	21.9216	12.276	0.314382
TRINITY_DN203884_c3_g1_i1			61.238	1485.26	53.2152	634.042	518.075
TRINITY_DN168905_c0_g1_i1	GO:0005840 // cellular component|ribosome /// GO:0003735 // molecular function|structural constituent of ribosome /// GO:0006412 // biological process|translation		386.768	1104.63	562.122	472.44	180.644
TRINITY_DN196051_c0_g1_i1	GO:0009986 // cellular component|cell surface /// GO:0070062 // cellular component|extracellular exosome /// GO:0042645 // cellular component|mitochondrial nucleoid /// GO:0005753 // cellular component|mitochondrial proton-transporting ATP synthase complex /// GO:0043209 // cellular component|myelin sheath /// GO:0005634 // cellular component|nucleus /// GO:0005886 // cellular component|plasma me…	ATP synthase alpha/beta family, nucleotide-binding domain /// ATP synthase alpha/beta family, beta-barrel domain	627.06	431.91	663.03	589.388	356.109
TRINITY_DN202195_c5_g2_i1		NAC domain /// Domain of unknown function (DUF3974)	481.449	482.84	550.993	750.118	398.19
TRINITY_DN198760_c0_g1_i1			2559.04	17.2936	57.4623	25.5937	0.46633
TRINITY_DN197809_c1_g2_i3	GO:0005524 // molecular function|ATP binding /// GO:0004004 // molecular function|ATP-dependent RNA helicase activity /// GO:0003743 // molecular function|translation initiation factor activity /// GO:0010468 // biological process|regulation of gene expression /// GO:0006446 // biological process|regulation of translational initiation /// GO:0010501 // biological process|RNA secondary structure u…	DEAD/DEAH box helicase /// Helicase conserved C-terminal domain /// Type III restriction enzyme, res subunit /// AAA domain	490.264	483.886	505.867	648.562	530.116
TRINITY_DN198570_c3_g1_i1			351.15	409.428	848.106	734.431	295.274
TRINITY_DN208984_c2_g1_i1			2.44528	0.615806	1.98316	2.45402	2630.29
TRINITY_DN210478_c18_g6_i1			465.203	191.617	658.032	842.851	474.822
TRINITY_DN198164_c3_g3_i2	GO:0022625 // cellular component|cytosolic large ribosomal subunit /// GO:0044822 // molecular function|poly(A) RNA binding /// GO:0003735 // molecular function|structural constituent of ribosome /// GO:0002181 // biological process|cytoplasmic translation /// GO:0000463 // biological process|maturation of LSU-rRNA from tricistronic rRNA transcript (SSU-rRNA, 58S rRNA, LSU-rRNA)	Ribosomal L30 N-terminal domain /// Ribosomal protein L30p/L7e	532.839	466.978	579.508	640.561	373.079
TRINITY_DN209980_c19_g4_i1			218.28	516.838	944.319	682.194	222.715
TRINITY_DN184226_c0_g1_i2	GO:0005856 // cellular component|cytoskeleton /// GO:0005634 // cellular component|nucleus /// GO:0030018 // cellular component|Z disc /// GO:0042805 // molecular function|actinin binding /// GO:0008307 // molecular function|structural constituent of muscle /// GO:0031433 // molecular function|telethonin binding /// GO:0008270 // molecular function|zinc ion binding /// GO:0001974 // biological pr…		363.683	859.37	274.421	682.324	398.062
TRINITY_DN192545_c0_g2_i1	GO:0005737 // cellular component|cytoplasm /// GO:0005874 // cellular component|microtubule /// GO:0005525 // molecular function|GTP binding /// GO:0003924 // molecular function|GTPase activity /// GO:0005200 // molecular function|structural constituent of cytoskeleton /// GO:0007017 // biological process|microtubule-based process		216.638	880.308	1325.38	111.892	37.9268
TRINITY_DN196775_c0_g1_i2	GO:0005737 // cellular component|cytoplasm /// GO:0005125 // molecular function|cytokine activity /// GO:0006355 // biological process|regulation of transcription, DNA-templated /// GO:0006351 // biological process|transcription, DNA-templated	LITAF-like zinc ribbon domain	588.583	141.543	1301.6	459.289	74.4733
TRINITY_DN206771_c0_g1_i3	GO:0022627 // cellular component|cytosolic small ribosomal subunit /// GO:0070062 // cellular component|extracellular exosome /// GO:0005615 // cellular component|extracellular space /// GO:0016020 // cellular component|membrane /// GO:0043209 // cellular component|myelin sheath /// GO:0005730 // cellular component|nucleolus /// GO:0005654 // cellular component|nucleoplasm /// GO:0046872 // molec…	Ubiquitin family /// Ribosomal protein S27a /// Ubiquitin-2 like Rad60 SUMO-like /// Ubiquitin-like domain /// DUF2407 ubiquitin-like domain	389.567	740.992	686.267	492.04	255.761
TRINITY_DN202626_c6_g1_i3			424.267	143.989	692.914	841.939	443.608
TRINITY_DN209350_c0_g2_i1			265.448	559.787	645.143	715.804	329.428
TRINITY_DN201220_c1_g1_i1			2404.5	11.8317	61.3795	28.2899	1.26911
TRINITY_DN4442_c0_g1_i1			70.3977	240.031	2107.95	78.8456	8.70222
TRINITY_DN209664_c5_g5_i1	GO:0005737 // cellular component|cytoplasm /// GO:0005856 // cellular component|cytoskeleton /// GO:0005524 // molecular function|ATP binding	Actin	512.16	532.296	543.469	803.427	108.329
TRINITY_DN210534_c0_g8_i1			457.585	391.072	293.994	1039.54	295.288
TRINITY_DN165164_c0_g1_i2			159.673	417.026	722.981	833.025	320.185
TRINITY_DN195175_c0_g1_i1	GO:0005764 // cellular component|lysosome /// GO:0008234 // molecular function|cysteine-type peptidase activity /// GO:0030154 // biological process|cell differentiation /// GO:0007275 // biological process|multicellular organism development	Papain family cysteine protease /// Cathepsin propeptide inhibitor domain (I29) /// Peptidase C1-like family	2367.47	13.5065	33.3045	23.6944	0.769808
TRINITY_DN202384_c1_g2_i1	GO:0005615 // cellular component|extracellular space /// GO:0005764 // cellular component|lysosome /// GO:0008061 // molecular function|chitin binding /// GO:0004568 // molecular function|chitinase activity /// GO:0008843 // molecular function|endochitinase activity /// GO:0006032 // biological process|chitin catabolic process /// GO:0006955 // biological process|immune response /// GO:0000272 //…	Glycosyl hydrolases family 18 /// Amidase	2358.35	8.49913	31.3964	29.0648	1.64556
TRINITY_DN176922_c0_g1_i1	GO:0015935 // cellular component|small ribosomal subunit /// GO:0003723 // molecular function|RNA binding /// GO:0003735 // molecular function|structural constituent of ribosome /// GO:0006412 // biological process|translation	Ribosomal protein S10p/S20e	471.566	501.565	462	619.306	369.46
TRINITY_DN202209_c0_g4_i2	GO:0048046 // cellular component|apoplast /// GO:0005618 // cellular component|cell wall /// GO:0005773 // cellular component|vacuole /// GO:0031540 // biological process|regulation of anthocyanin biosynthetic process /// GO:0046686 // biological process|response to cadmium ion /// GO:0010224 // biological process|response to UV-B /// GO:0009615 // biological process|response to virus /// GO:0009…	Thaumatin family	2357.02	17.0294	36.8776	11.3733	0.36806
TRINITY_DN203897_c0_g1_i1			2339.88	6.87023	34.1314	35.8267	0.514132
TRINITY_DN185733_c1_g1_i4			2315.74	12.13	53.0624	35.6973	0.533791
TRINITY_DN205526_c4_g2_i2	GO:0005737 // cellular component|cytoplasm /// GO:0005794 // cellular component|Golgi apparatus /// GO:0043231 // cellular component|intracellular membrane-bounded organelle /// GO:0005654 // cellular component|nucleoplasm /// GO:0005886 // cellular component|plasma membrane /// GO:0046872 // molecular function|metal ion binding /// GO:0000978 // molecular function|RNA polymerase II core promoter…	Zinc finger, C2H2 type /// Zinc-finger double domain /// C2H2-type zinc finger /// Zinc-finger of C2H2 type	133.098	462.286	1021.71	558.273	168.288
TRINITY_DN205869_c2_g1_i1	GO:0005840 // cellular component|ribosome /// GO:0003735 // molecular function|structural constituent of ribosome /// GO:0006414 // biological process|translational elongation	60s Acidic ribosomal protein	357.622	585.448	731.431	453.34	198.924
TRINITY_DN206406_c1_g1_i2	GO:0070062 // cellular component|extracellular exosome /// GO:0005615 // cellular component|extracellular space /// GO:0005764 // cellular component|lysosome /// GO:0042470 // cellular component|melanosome /// GO:0005739 // cellular component|mitochondrion /// GO:0005730 // cellular component|nucleolus /// GO:0048471 // cellular component|perinuclear region of cytoplasm /// GO:0004197 // molecula…	Papain family cysteine protease /// Peptidase family C1 propeptide	1713.7	145.913	243.403	169.438	51.3946
TRINITY_DN179896_c1_g1_i1	GO:0005737 // cellular component|cytoplasm	Hsp20/alpha crystallin family	630.957	379.165	639.585	526.542	138.877
TRINITY_DN190689_c0_g1_i1	GO:0070449 // cellular component|elongin complex /// GO:0005667 // cellular component|transcription factor complex /// GO:0030891 // cellular component|VCB complex /// GO:0032403 // molecular function|protein complex binding /// GO:0003713 // molecular function|transcription coactivator activity /// GO:0045944 // biological process|positive regulation of transcription from RNA polymerase II promo…	Ubiquitin family /// Ubiquitin-2 like Rad60 SUMO-like	437.469	387.741	526.34	630.503	332.47
TRINITY_DN200925_c0_g1_i1			2289.06	5.73708	12.791	3.33903	0.420178
TRINITY_DN192182_c0_g1_i1	GO:0004867 // molecular function|serine-type endopeptidase inhibitor activity	Kazal-type serine protease inhibitor domain	2202.01	7.28703	60.9821	20.1434	0.677051
TRINITY_DN206395_c3_g1_i6			2.33283	1.15795	1.16429	2.80488	2280.7
TRINITY_DN183251_c0_g1_i1	GO:0005829 // cellular component|cytosol /// GO:0022625 // cellular component|cytosolic large ribosomal subunit /// GO:0016020 // cellular component|membrane /// GO:0044822 // molecular function|poly(A) RNA binding /// GO:0003723 // molecular function|RNA binding /// GO:0003735 // molecular function|structural constituent of ribosome /// GO:0044267 // biological process|cellular protein metabolic…	Ribosomal proteins 50S-L18Ae/60S-L20/60S-L18A	576.819	270.458	445.663	605.926	387.287
TRINITY_DN174839_c0_g1_i1	GO:0005576 // cellular component|extracellular region /// GO:0004867 // molecular function|serine-type endopeptidase inhibitor activity /// GO:0010951 // biological process|negative regulation of endopeptidase activity		2179.5	35.814	50.5705	14.8887	0.269237
TRINITY_DN210575_c4_g5_i1	GO:0005634 // cellular component|nucleus /// GO:0005524 // molecular function|ATP binding /// GO:0004693 // molecular function|cyclin-dependent protein serine/threonine kinase activity /// GO:0051301 // biological process|cell division /// GO:0007067 // biological process|mitotic nuclear division	Protein kinase domain /// Protein tyrosine kinase	236.648	334.697	821.337	656.446	220.63
TRINITY_DN205001_c4_g1_i2	GO:0015934 // cellular component|large ribosomal subunit /// GO:0003735 // molecular function|structural constituent of ribosome /// GO:0006412 // biological process|translation	Ribosomal protein L22p/L17e	389.103	474.022	583.216	536.318	269.239
TRINITY_DN176495_c2_g1_i1			337.264	333.549	889.585	546.704	137.822
TRINITY_DN194690_c0_g1_i1	GO:0005576 // cellular component|extracellular region /// GO:0046872 // molecular function|metal ion binding /// GO:0004252 // molecular function|serine-type endopeptidase activity	Trypsin /// Trypsin-like peptidase domain	2181.84	6.99496	32.8728	21.248	0.208796
TRINITY_DN189265_c0_g1_i1	GO:0015935 // cellular component|small ribosomal subunit /// GO:0003735 // molecular function|structural constituent of ribosome /// GO:0006412 // biological process|translation	Ribosomal protein S12/S23	451.343	552.383	482.494	426.959	301.723
TRINITY_DN205716_c3_g2_i1			2.14934	1.92455	3.98435	2.64778	2184.83
TRINITY_DN197971_c6_g7_i1	GO:0030016 // cellular component|myofibril /// GO:0032982 // cellular component|myosin filament /// GO:0005524 // molecular function|ATP binding /// GO:0003774 // molecular function|motor activity	Myosin tail /// Reovirus sigma C capsid protein /// Centrosome microtubule-binding domain of Cep57 /// Homeobox associated leucine zipper /// Spc7 kinetochore protein /// SH3 domain-binding protein 5 (SH3BP5) /// Protein of unknown function (DUF3584)	7.6835	1816.34	15.3389	179.922	170.688
TRINITY_DN210534_c0_g7_i1			471.516	400.285	211.936	699.623	399.414
TRINITY_DN196475_c0_g2_i3			2089.24	12.1867	43.6659	32.9613	2.05351
TRINITY_DN192218_c1_g1_i1			320.866	148.622	592.558	715.656	387.608
TRINITY_DN187852_c0_g1_i1	GO:0045179 // cellular component|apical cortex /// GO:0009898 // cellular component|cytoplasmic side of plasma membrane /// GO:0070062 // cellular component|extracellular exosome /// GO:0005889 // cellular component|hydrogen:potassium-exchanging ATPase complex /// GO:0005764 // cellular component|lysosome /// GO:0005739 // cellular component|mitochondrion /// GO:0032428 // molecular function|beta…		2086.13	21.0546	41.8976	12.2359	0.257727
TRINITY_DN203369_c1_g2_i1			21.5	1481.61	73.4451	496.138	88.3826
TRINITY_DN209444_c1_g3_i1			17.4033	1553.82	7.72069	444.358	136.771
TRINITY_DN210328_c3_g2_i1			225.846	227.016	703.936	798.118	193.972
TRINITY_DN208682_c0_g1_i1	GO:0005524 // molecular function|ATP binding /// GO:0004694 // molecular function|eukaryotic translation initiation factor 2alpha kinase activity /// GO:0034198 // biological process|cellular response to amino acid starvation /// GO:0072755 // biological process|cellular response to benomyl /// GO:0070301 // biological process|cellular response to hydrogen peroxide /// GO:1990451 // biological pr…	Protein kinase domain /// Protein tyrosine kinase /// Kinetochore Sim4 complex subunit FTA2 /// Lipopolysaccharide kinase (Kdo/WaaP) family	252.943	298.617	565.957	683.175	341.695
TRINITY_DN209893_c0_g1_i2		Immunoglobulin I-set domain /// Immunoglobulin domain /// Protein kinase domain /// Protein tyrosine kinase /// Immunoglobulin V-set domain /// Ig-like domain on T-cell surface glycoprotein CD3 epsilon chain /// Fibronectin type III domain /// Lipopolysaccharide kinase (Kdo/WaaP) family	10.8539	1245.64	25.4891	610.229	247.432
TRINITY_DN194315_c10_g2_i3			264.09	318.38	858.929	543.77	143.701
TRINITY_DN183511_c0_g1_i1	GO:0022625 // cellular component|cytosolic large ribosomal subunit /// GO:0070180 // molecular function|large ribosomal subunit rRNA binding /// GO:0017022 // molecular function|myosin binding /// GO:0003735 // molecular function|structural constituent of ribosome /// GO:0000022 // biological process|mitotic spindle elongation /// GO:0007052 // biological process|mitotic spindle organization /// …	Ribosomal protein L14p/L23e	316.118	790.702	469.871	322.223	196.155
TRINITY_DN209508_c5_g4_i6			1933.16	35.7052	79.3776	42.5712	1.45437
TRINITY_DN200021_c5_g2_i1			335.026	800.855	220.695	501.662	232.381
TRINITY_DN202131_c6_g1_i3	GO:0005882 // cellular component|intermediate filament /// GO:0005198 // molecular function|structural molecule activity	Intermediate filament protein /// Myosin tail /// Lamin Tail Domain /// Spc7 kinetochore protein /// TATA element modulatory factor 1 DNA binding /// Protein of unknown function (DUF972)	199.293	133.501	245.812	1095.65	411.972
TRINITY_DN192815_c0_g1_i2			1994.3	5.487	31.3015	32.183	0.313727
TRINITY_DN191143_c0_g1_i3	GO:0022627 // cellular component|cytosolic small ribosomal subunit /// GO:0000166 // molecular function|nucleotide binding /// GO:0003735 // molecular function|structural constituent of ribosome /// GO:0000462 // biological process|maturation of SSU-rRNA from tricistronic rRNA transcript (SSU-rRNA, 58S rRNA, LSU-rRNA) /// GO:0006412 // biological process|translation	Ribosomal protein S24e	388.873	456.929	438.424	470.84	301.687
TRINITY_DN203601_c1_g1_i1	GO:0031672 // cellular component|A band /// GO:0042470 // cellular component|melanosome /// GO:0048471 // cellular component|perinuclear region of cytoplasm /// GO:0030018 // cellular component|Z disc /// GO:0005524 // molecular function|ATP binding /// GO:0030235 // molecular function|nitric-oxide synthase regulator activity /// GO:0050900 // biological process|leukocyte migration /// GO:0007517…	Hsp90 protein /// Histidine kinase-, DNA gyrase B-, and HSP90-like ATPase	236.961	496.509	428.46	702.432	189.566
TRINITY_DN201974_c0_g1_i2	GO:0005578 // cellular component|proteinaceous extracellular matrix /// GO:0007155 // biological process|cell adhesion	von Willebrand factor type A domain	1.9647	3.98346	2.79802	2.5899	2016.5
TRINITY_DN184604_c1_g1_i2	GO:0071013 // cellular component|catalytic step 2 spliceosome /// GO:0000243 // cellular component|commitment complex /// GO:0005737 // cellular component|cytoplasm /// GO:0005829 // cellular component|cytosol /// GO:0034709 // cellular component|methylosome /// GO:0005634 // cellular component|nucleus /// GO:0034715 // cellular component|pICln-Sm protein complex /// GO:0071011 // cellular compon…	LSM domain /// Hfq protein	557.13	257.4	407.37	539.245	262.189
TRINITY_DN210546_c2_g5_i3	GO:0016021 // cellular component|integral component of membrane /// GO:0016020 // cellular component|membrane /// GO:0043235 // cellular component|receptor complex /// GO:0005509 // molecular function|calcium ion binding /// GO:0050750 // molecular function|low-density lipoprotein particle receptor binding /// GO:0005041 // molecular function|low-density lipoprotein receptor activity /// GO:00017…	Low-density lipoprotein receptor domain class A	33.949	156.093	40.9938	1354.39	433.745
TRINITY_DN209126_c1_g3_i5	GO:0004022 // molecular function|alcohol dehydrogenase (NAD) activity /// GO:0008270 // molecular function|zinc ion binding	Zinc-binding dehydrogenase /// Dihydrodipicolinate reductase, N-terminus	229.03	517.595	471.613	618.531	176.026
TRINITY_DN209307_c4_g2_i4		Calponin homology (CH) domain /// CAMSAP CH domain	21.6733	1373.57	22.411	346.218	248.522
TRINITY_DN200845_c2_g7_i1			280.796	245.999	658.796	571.646	247.358
TRINITY_DN192781_c0_g1_i1	GO:0031672 // cellular component|A band /// GO:0016324 // cellular component|apical plasma membrane /// GO:0016323 // cellular component|basolateral plasma membrane /// GO:0043034 // cellular component|costamere /// GO:0005856 // cellular component|cytoskeleton /// GO:0005829 // cellular component|cytosol /// GO:0005887 // cellular component|integral component of plasma membrane /// GO:0014704 //…		1.22325	0.593296	1.93328	2.81899	1995.65
TRINITY_DN206449_c0_g1_i1	GO:0005578 // cellular component|proteinaceous extracellular matrix /// GO:0005201 // molecular function|extracellular matrix structural constituent /// GO:0002062 // biological process|chondrocyte differentiation /// GO:0003429 // biological process|growth plate cartilage chondrocyte morphogenesis /// GO:0030500 // biological process|regulation of bone mineralization	von Willebrand factor type A domain /// Chitin binding Peritrophin-A domain /// Plasmodium falciparum domain of unknown function (CPW_WPC)	1924.59	5.51828	45.1802	22.0764	0.41207
TRINITY_DN187528_c0_g2_i1	GO:0005758 // cellular component|mitochondrial intermembrane space /// GO:0070469 // cellular component|respiratory chain /// GO:0009055 // molecular function|electron carrier activity /// GO:0020037 // molecular function|heme binding /// GO:0046872 // molecular function|metal ion binding /// GO:0055114 // biological process|oxidation-reduction process	Cytochrome c /// Cytochrome C oxidase, cbb3-type, subunit III /// Cytochrome c-550 domain	466.876	306.131	416.921	534.044	242.763
TRINITY_DN142113_c0_g1_i2			234.098	692.784	209.403	662.987	152.34
TRINITY_DN207958_c20_g2_i2			257.947	250.365	724.916	537.125	179.819
TRINITY_DN207938_c1_g2_i2		Lytic polysaccharide mono-oxygenase, cellulose-degrading	83.469	302.543	299.247	1191.31	68.3869
TRINITY_DN181760_c0_g1_i1		Repeat of unknown function (DUF1136)	1850.41	16.6236	53.0637	17.0935	0.237142
TRINITY_DN210193_c0_g2_i1			138.005	110.434	1160.45	335.518	188.116
TRINITY_DN210613_c3_g11_i1			286.057	139.179	641.592	642.155	217.826
TRINITY_DN200231_c7_g3_i2	GO:0016021 // cellular component|integral component of membrane /// GO:0005741 // cellular component|mitochondrial outer membrane /// GO:0005753 // cellular component|mitochondrial proton-transporting ATP synthase complex /// GO:0045263 // cellular component|proton-transporting ATP synthase complex, coupling factor F(o) /// GO:0015078 // molecular function|hydrogen ion transmembrane transporter a…	ATP synthase subunit C	498.257	361.776	383.029	414.898	265.162
TRINITY_DN198351_c3_g1_i2	GO:0005840 // cellular component|ribosome	Ribosomal protein L24e	281.365	485.329	587.951	352.217	216.21
TRINITY_DN207084_c0_g1_i1	GO:0005730 // cellular component|nucleolus /// GO:0044822 // molecular function|poly(A) RNA binding	NUC153 domain	429.187	362.89	364.425	459.484	304.52
TRINITY_DN199484_c4_g1_i1	GO:0005634 // cellular component|nucleus /// GO:0043565 // molecular function|sequence-specific DNA binding /// GO:0003700 // molecular function|transcription factor activity, sequence-specific DNA binding /// GO:0055014 // biological process|atrial cardiac muscle cell development /// GO:0030154 // biological process|cell differentiation /// GO:0048565 // biological process|digestive tract develo…	Homeobox domain	234.269	469.825	435.289	688.245	77.9559
TRINITY_DN198869_c0_g1_i4	GO:0005578 // cellular component|proteinaceous extracellular matrix /// GO:0007155 // biological process|cell adhesion		1.13738	0.398516	2.96167	2.64684	1895.86
TRINITY_DN203884_c3_g8_i1	GO:0016459 // cellular component|myosin complex /// GO:0005509 // molecular function|calcium ion binding		154.688	254.245	230.262	696.506	562.977
TRINITY_DN193173_c5_g1_i1			1796.38	24.4552	53.9783	4.46669	0.165461
TRINITY_DN196606_c0_g1_i2	GO:0005829 // cellular component|cytosol /// GO:0005634 // cellular component|nucleus /// GO:0051087 // molecular function|chaperone binding /// GO:0051082 // molecular function|unfolded protein binding /// GO:0000122 // biological process|negative regulation of transcription from RNA polymerase II promoter /// GO:0006457 // biological process|protein folding /// GO:0006986 // biological process|…	DnaJ domain	2.99203	1743.82	3.2163	102.914	24.3792
TRINITY_DN204430_c6_g1_i1	GO:0016491 // molecular function|oxidoreductase activity /// GO:0042742 // biological process|defense response to bacterium		1.98255	0.677803	1.79902	1.80072	1869.05
TRINITY_DN198003_c3_g8_i2			230.152	117.855	640.902	691.155	194.994
TRINITY_DN207166_c2_g3_i1			1.4723	3.62538	1.20718	1.21958	1858.05
TRINITY_DN194985_c0_g4_i1			91.7832	1045.83	322.795	317.75	61.8244
TRINITY_DN197192_c13_g4_i1			309.118	245.841	488.744	561.052	231.198
TRINITY_DN199545_c5_g6_i1			348.241	140.65	530.952	514.684	295.157
TRINITY_DN191688_c1_g1_i1			278.878	17.5554	589.759	734.57	206.494
TRINITY_DN207903_c1_g1_i3	GO:0008810 // molecular function|cellulase activity /// GO:0030245 // biological process|cellulose catabolic process /// GO:0030435 // biological process|sporulation resulting in formation of a cellular spore	Glycosyl hydrolase family 9 /// Glycosyl Hydrolase Family 88	1770.36	3.7723	20.6308	15.8037	0.130887
TRINITY_DN210566_c1_g2_i1			2.65825	90.5187	1400.99	263.915	42.8423
TRINITY_DN207960_c1_g2_i1			2.06141	1.27787	1.10796	2.68764	1777.45
TRINITY_DN206202_c0_g1_i2	GO:0005576 // cellular component|extracellular region /// GO:0001872 // molecular function|(1->3)-beta-D-glucan binding /// GO:0004553 // molecular function|hydrolase activity, hydrolyzing O-glycosyl compounds /// GO:0005975 // biological process|carbohydrate metabolic process /// GO:0045087 // biological process|innate immune response	Glycosyl hydrolases family 16 /// Carbohydrate binding domain (family 32)	1738.37	3.70904	28.7132	12.5383	0.394118
TRINITY_DN210328_c2_g4_i2			159.863	269.852	689.992	547.472	113.939
TRINITY_DN200845_c2_g3_i1			214.934	228.196	573.133	497.991	246.075
TRINITY_DN207483_c0_g1_i1	GO:0005789 // cellular component|endoplasmic reticulum membrane /// GO:0016021 // cellular component|integral component of membrane /// GO:0016020 // cellular component|membrane /// GO:0005886 // cellular component|plasma membrane /// GO:0045444 // biological process|fat cell differentiation /// GO:0006811 // biological process|ion transport	Leucine rich repeat /// Leucine rich repeats (6 copies) /// Leucine-rich repeat	1687.17	8.07014	34.3712	18.573	0.344661
TRINITY_DN210478_c18_g8_i1			233.144	109.21	520.065	573.025	307.64
TRINITY_DN209980_c19_g2_i1			171.567	137.097	667.263	594.998	161.274
TRINITY_DN182600_c0_g1_i1		FAM195 family	183.415	773.752	352.536	320.498	94.8482
TRINITY_DN210554_c0_g3_i1	GO:0005634 // cellular component|nucleus /// GO:0003677 // molecular function|DNA binding /// GO:0015074 // biological process|DNA integration /// GO:0006313 // biological process|transposition, DNA-mediated	Transposase /// Helix-turn-helix domain /// Winged helix-turn helix /// Homeodomain-like domain /// Helix-turn-helix domain of resolvase /// CENP-B N-terminal DNA-binding domain	185.725	266.329	705.178	405.445	161.048
TRINITY_DN209999_c3_g1_i1			0.998287	0	0.498232	2.07792	1717.37
TRINITY_DN201911_c3_g3_i5			1.79021	82.3131	1267.9	346.334	19.9287
TRINITY_DN207680_c8_g3_i1			409.818	115.188	284.935	644.668	255.94
TRINITY_DN188336_c0_g1_i1		Ependymin	1634.68	12.8755	28.7558	16.3056	0.880166
TRINITY_DN161730_c0_g1_i1			0.175456	19.9132	1636.95	35.1385	0.179375
TRINITY_DN208562_c4_g2_i1	GO:0030016 // cellular component|myofibril /// GO:0032982 // cellular component|myosin filament /// GO:0005524 // molecular function|ATP binding /// GO:0003774 // molecular function|motor activity	Myosin head (motor domain) /// IQ calmodulin-binding motif /// Putative aminopeptidase	3.98518	1373.76	14.6907	172.508	122.897
TRINITY_DN208135_c1_g3_i18	GO:0005737 // cellular component|cytoplasm /// GO:0005844 // cellular component|polysome /// GO:0000166 // molecular function|nucleotide binding /// GO:0044822 // molecular function|poly(A) RNA binding /// GO:0008266 // molecular function|poly(U) RNA binding /// GO:0003727 // molecular function|single-stranded RNA binding /// GO:0048864 // biological process|stem cell development		378.408	354.003	415.463	367.596	171.11
TRINITY_DN196569_c1_g1_i1		Chitin binding Peritrophin-A domain /// Mucin-like glycoprotein	1603.35	11.4572	40.6559	21.4919	0.296804
TRINITY_DN202545_c7_g2_i1			128.891	305.258	675.035	425.414	137.178
TRINITY_DN207778_c1_g1_i1			223.201	625.566	412.545	309.764	94.8291
TRINITY_DN200152_c0_g1_i1	GO:0005737 // cellular component|cytoplasm /// GO:0031410 // cellular component|cytoplasmic vesicle /// GO:0009897 // cellular component|external side of plasma membrane /// GO:0070062 // cellular component|extracellular exosome /// GO:0005615 // cellular component|extracellular space /// GO:0005764 // cellular component|lysosome /// GO:0005902 // cellular component|microvillus /// GO:0043005 // …	Papain family cysteine protease /// Cathepsin propeptide inhibitor domain (I29) /// Peptidase C1-like family	1566.45	45.3224	28.5054	22.8831	0.312324
TRINITY_DN209664_c3_g1_i1			626.896	223.995	419.793	220.765	170.532
TRINITY_DN181475_c0_g1_i1	GO:0005840 // cellular component|ribosome /// GO:0003735 // molecular function|structural constituent of ribosome /// GO:0006412 // biological process|translation	Ribosomal protein S8	297.561	454.188	411.307	315.64	179.37
TRINITY_DN208315_c2_g1_i2	GO:0005578 // cellular component|proteinaceous extracellular matrix /// GO:0005201 // molecular function|extracellular matrix structural constituent	von Willebrand factor type A domain	216.611	567.502	122.805	585.375	162.993
TRINITY_DN153070_c0_g1_i1			240.401	108.697	528.049	610.396	166.645
TRINITY_DN195858_c0_g4_i1	GO:0005930 // cellular component|axoneme /// GO:0005856 // cellular component|cytoskeleton /// GO:0031514 // cellular component|motile cilium /// GO:0005730 // cellular component|nucleolus /// GO:0005654 // cellular component|nucleoplasm /// GO:0005634 // cellular component|nucleus /// GO:0001534 // cellular component|radial spoke /// GO:0035082 // biological process|axoneme assembly /// GO:00033…	Radial spokehead-like protein	164.866	97.9587	964.738	313.351	111.358
TRINITY_DN203271_c4_g4_i1	GO:0005853 // cellular component|eukaryotic translation elongation factor 1 complex /// GO:0005634 // cellular component|nucleus /// GO:0003677 // molecular function|DNA binding /// GO:0003746 // molecular function|translation elongation factor activity /// GO:0006355 // biological process|regulation of transcription, DNA-templated /// GO:0006351 // biological process|transcription, DNA-templated	EF-1 guanine nucleotide exchange domain /// Eukaryotic elongation factor 1 beta central acidic region /// Reovirus sigma C capsid protein	273.117	359.963	397.721	391.198	225.227
TRINITY_DN210597_c19_g4_i3			243.233	214.465	550.238	464.034	165.175
TRINITY_DN192545_c0_g3_i1	GO:0005737 // cellular component|cytoplasm /// GO:0005874 // cellular component|microtubule /// GO:0005525 // molecular function|GTP binding /// GO:0003924 // molecular function|GTPase activity /// GO:0005200 // molecular function|structural constituent of cytoskeleton /// GO:0007017 // biological process|microtubule-based process		362.155	326.943	677.838	244.49	20.8902
TRINITY_DN206031_c4_g3_i3	GO:0005737 // cellular component|cytoplasm /// GO:0000932 // cellular component|cytoplasmic mRNA processing body /// GO:0010494 // cellular component|cytoplasmic stress granule /// GO:0005829 // cellular component|cytosol /// GO:0030425 // cellular component|dendrite /// GO:0016020 // cellular component|membrane /// GO:0044822 // molecular function|poly(A) RNA binding /// GO:0003723 // molecular …	Cytoplasmic activation/proliferation-associated protein-1 C term	189.309	430.144	345.76	464.229	201.962
TRINITY_DN197200_c1_g1_i1			2.23476	0.886822	2.28138	1.76701	1619.25
TRINITY_DN205134_c0_g1_i3	GO:0005615 // cellular component|extracellular space /// GO:0004602 // molecular function|glutathione peroxidase activity /// GO:0008430 // molecular function|selenium binding /// GO:0098869 // biological process|cellular oxidant detoxification /// GO:0051289 // biological process|protein homotetramerization /// GO:0006979 // biological process|response to oxidative stress		1595.55	1.91357	18.7151	8.86272	0.379778
TRINITY_DN200519_c19_g2_i1			301.606	150.152	477.425	454.687	241.105
TRINITY_DN210078_c6_g3_i1			219.128	174.376	538.103	473.553	219.792
TRINITY_DN196510_c0_g1_i2			1552.86	10.0139	29.8581	14.3437	0.163261
TRINITY_DN190785_c0_g3_i1			203.628	244.181	499.498	450.099	206.374
TRINITY_DN198411_c3_g3_i2			338.216	47.2286	398.099	624.335	195.44
TRINITY_DN193676_c0_g1_i1	GO:0008810 // molecular function|cellulase activity /// GO:0030245 // biological process|cellulose catabolic process		1549.49	8.46801	30.6955	12.2241	0.40924
TRINITY_DN189904_c0_g1_i1	GO:0000790 // cellular component|nuclear chromatin /// GO:0000786 // cellular component|nucleosome /// GO:0003677 // molecular function|DNA binding /// GO:0006342 // biological process|chromatin silencing	Core histone H2A/H2B/H3/H4 /// C-terminus of histone H2A /// Histone-like transcription factor (CBF/NF-Y) and archaeal histone	371.663	169.756	499.105	403.844	149.506
TRINITY_DN185554_c0_g1_i1	GO:0005743 // cellular component|mitochondrial inner membrane /// GO:0005753 // cellular component|mitochondrial proton-transporting ATP synthase complex /// GO:0000275 // cellular component|mitochondrial proton-transporting ATP synthase complex, catalytic core F(1) /// GO:0045259 // cellular component|proton-transporting ATP synthase complex /// GO:0045261 // cellular component|proton-transporti…	ATP synthase, Delta/Epsilon chain, beta-sandwich domain /// Transcriptional regulatory protein LGE1	398.842	292.566	300.394	353.337	241.458
TRINITY_DN201979_c3_g4_i1	GO:0022625 // cellular component|cytosolic large ribosomal subunit /// GO:0005730 // cellular component|nucleolus /// GO:0003735 // molecular function|structural constituent of ribosome /// GO:0000027 // biological process|ribosomal large subunit assembly /// GO:0006412 // biological process|translation	Ribosomal protein L3	305.703	352.802	313.835	340.415	252.414
TRINITY_DN206362_c1_g1_i2	GO:0005615 // cellular component|extracellular space /// GO:0030288 // cellular component|outer membrane-bounded periplasmic space	Fasciclin domain	1527.98	2.37319	16.4159	14.2465	0.339661
TRINITY_DN200519_c19_g3_i1			269.406	153.426	420.149	485.631	226.144
TRINITY_DN180679_c0_g1_i1	GO:0009986 // cellular component|cell surface /// GO:0016021 // cellular component|integral component of membrane /// GO:0042806 // molecular function|fucose binding /// GO:0005537 // molecular function|mannose binding /// GO:0046872 // molecular function|metal ion binding	Lectin C-type domain /// UL45 protein, carbohydrate-binding C-type lectin-like	1515.7	5.44372	18.8122	12.7148	0.460395
TRINITY_DN207183_c0_g1_i2	GO:0005856 // cellular component|cytoskeleton /// GO:0005634 // cellular component|nucleus /// GO:0030018 // cellular component|Z disc	Calcineurin-binding protein (Calsarcin) /// PDZ domain (Also known as DHR or GLGF) /// PDZ domain	10.9945	854.923	19.668	514.783	148.506
TRINITY_DN206660_c0_g3_i1	GO:0005753 // cellular component|mitochondrial proton-transporting ATP synthase complex /// GO:0005886 // cellular component|plasma membrane /// GO:0045261 // cellular component|proton-transporting ATP synthase complex, catalytic core F(1) /// GO:0005524 // molecular function|ATP binding /// GO:0046933 // molecular function|proton-transporting ATP synthase activity, rotational mechanism /// GO:00…	ATP synthase alpha/beta family, nucleotide-binding domain /// ATP synthase alpha/beta family, beta-barrel domain /// ATP synthase alpha/beta chain, C terminal domain /// HAS barrel domain	358.136	273.635	349.335	368.589	196.35
TRINITY_DN179255_c0_g3_i1			1502.8	4.21046	29.6761	3.15732	0.505423
TRINITY_DN190396_c0_g2_i1		Chitin binding Peritrophin-A domain /// Plasmodium falciparum domain of unknown function (CPW_WPC)	1471.88	10.9427	36.3192	17.8521	0.431283
TRINITY_DN209885_c2_g3_i1			263.32	172.556	396.549	526.761	175.819
TRINITY_DN198579_c2_g1_i1	GO:0015629 // cellular component|actin cytoskeleton /// GO:0005737 // cellular component|cytoplasm /// GO:0043005 // cellular component|neuron projection /// GO:0043025 // cellular component|neuronal cell body /// GO:0003779 // molecular function|actin binding /// GO:0051015 // molecular function|actin filament binding /// GO:0030036 // biological process|actin cytoskeleton organization /// GO:00…	Fascin domain /// FRG1-like domain	305.249	317.392	274.361	546.285	91.7153
TRINITY_DN209295_c19_g7_i3			339.777	51.0349	392.185	451.242	290.384
TRINITY_DN181859_c0_g1_i1		Lytic polysaccharide mono-oxygenase, cellulose-degrading	1457.25	5.07431	28.7358	29.0514	0.274658
TRINITY_DN197135_c0_g1_i1		Chitin binding Peritrophin-A domain	227.043	1284.8	3.06969	3.07448	0.192735
TRINITY_DN206707_c1_g1_i1	GO:0005737 // cellular component|cytoplasm /// GO:0005829 // cellular component|cytosol /// GO:0022627 // cellular component|cytosolic small ribosomal subunit /// GO:0000228 // cellular component|nuclear chromosome /// GO:0005730 // cellular component|nucleolus /// GO:0005840 // cellular component|ribosome /// GO:0019843 // molecular function|rRNA binding /// GO:0003735 // molecular function|stru…	S4 domain /// Ribosomal protein S4/S9 N-terminal domain	345.895	275.542	292.36	338.979	265.249
TRINITY_DN189555_c0_g1_i1			337.597	17.6417	122.368	730.649	301.317
TRINITY_DN210534_c0_g5_i1			340.638	159.986	117.818	471.141	410.915
TRINITY_DN194647_c0_g2_i1			165.173	232.592	537.94	394.595	167.465
TRINITY_DN204269_c0_g1_i2	GO:0022625 // cellular component|cytosolic large ribosomal subunit /// GO:0005886 // cellular component|plasma membrane /// GO:0019843 // molecular function|rRNA binding /// GO:0003735 // molecular function|structural constituent of ribosome /// GO:0002181 // biological process|cytoplasmic translation /// GO:0060034 // biological process|notochord cell differentiation /// GO:0014028 // biological…	Ribosomal Proteins L2, C-terminal domain /// Ribosomal Proteins L2, RNA binding domain	304.006	400.178	343.689	276.024	159.494
TRINITY_DN203769_c5_g1_i3			97.8067	217.588	693.309	330.698	143.325
TRINITY_DN196301_c1_g1_i1	GO:0005789 // cellular component|endoplasmic reticulum membrane /// GO:0016021 // cellular component|integral component of membrane /// GO:0005507 // molecular function|copper ion binding /// GO:0016715 // molecular function|oxidoreductase activity, acting on paired donors, with incorporation or reduction of molecular oxygen, reduced ascorbate as one donor, and incorporation of one atom of oxygen	Copper type II ascorbate-dependent monooxygenase, N-terminal domain	1449.12	3.5561	20.7853	6.12811	0.0650275
TRINITY_DN196885_c0_g1_i1	GO:0005829 // cellular component|cytosol /// GO:0005576 // cellular component|extracellular region /// GO:0005758 // cellular component|mitochondrial intermembrane space /// GO:0005634 // cellular component|nucleus /// GO:0005524 // molecular function|ATP binding /// GO:0046872 // molecular function|metal ion binding /// GO:0004550 // molecular function|nucleoside diphosphate kinase activity /// …	Nucleoside diphosphate kinase	305.819	308.316	271.397	325.764	267.719
TRINITY_DN186591_c2_g2_i2			1.21713	34.2617	3.13851	937.057	496.088
TRINITY_DN202358_c3_g1_i1			1446.01	1.70165	12.6462	8.1682	0.248579
TRINITY_DN204559_c4_g1_i1			275.688	392.77	362.926	353.318	82.5694
TRINITY_DN210546_c2_g3_i1			15.9815	159.107	26.3131	1120.68	143.134
TRINITY_DN176687_c0_g1_i3			1.23432	24.7168	3.58418	1083.27	352.204
TRINITY_DN188003_c1_g3_i1	GO:0005737 // cellular component|cytoplasm /// GO:0005874 // cellular component|microtubule /// GO:0005525 // molecular function|GTP binding /// GO:0003924 // molecular function|GTPase activity /// GO:0005200 // molecular function|structural constituent of cytoskeleton /// GO:0007017 // biological process|microtubule-based process	Tubulin/FtsZ family, GTPase domain /// Tubulin C-terminal domain /// Misato Segment II tubulin-like domain /// Tubulin like	402.389	462.438	536.699	49.6888	0.249536
TRINITY_DN187153_c0_g1_i1		Apolipoprotein A1/A4/E domain /// Bacterial protein of unknown function (DUF883)	317.542	624.921	152.176	300.053	55.193
TRINITY_DN210610_c1_g3_i5			385.285	84.1338	366.598	317.209	288.081
TRINITY_DN195851_c0_g3_i2			28.1289	62.9674	1249.73	78.7443	16.7352
TRINITY_DN202626_c6_g5_i2			208.294	154.933	377.108	479.212	214.495
TRINITY_DN203884_c3_g9_i1	GO:0016459 // cellular component|myosin complex /// GO:0005509 // molecular function|calcium ion binding		5.94039	1228.83	17.8733	130.512	49.4327
TRINITY_DN201295_c0_g1_i2	GO:0031225 // cellular component|anchored component of membrane /// GO:0005886 // cellular component|plasma membrane		1387.68	5.3159	22.4388	11.4251	0.141442
TRINITY_DN210419_c2_g1_i2		Interferon-induced transmembrane protein	85.1605	85.1414	873.135	304.76	78.035
TRINITY_DN207193_c5_g4_i1			158.909	274.855	566.328	384.385	39.0511
TRINITY_DN210546_c2_g1_i1			4.82505	77.5923	14.8392	1036.63	289.154
TRINITY_DN207636_c2_g4_i7	GO:0005581 // cellular component|collagen trimer /// GO:0005578 // cellular component|proteinaceous extracellular matrix		50.9412	681.026	553.123	103.735	33.8977
TRINITY_DN199346_c0_g1_i1	GO:0005581 // cellular component|collagen trimer /// GO:0016021 // cellular component|integral component of membrane /// GO:0005886 // cellular component|plasma membrane /// GO:0005044 // molecular function|scavenger receptor activity /// GO:0043277 // biological process|apoptotic cell clearance /// GO:0006897 // biological process|endocytosis /// GO:0045087 // biological process|innate immune re…	Collagen triple helix repeat (20 copies)	1.20175	36.9966	1326.89	56.2537	0.0574775
TRINITY_DN173192_c0_g1_i1			7.52422	138.788	3.67179	631.981	628.902
TRINITY_DN198854_c4_g1_i4	GO:0070062 // cellular component|extracellular exosome /// GO:0030855 // biological process|epithelial cell differentiation	Calponin homology (CH) domain /// Calponin family repeat	180.579	201.282	463.928	381.25	179.944
TRINITY_DN197192_c13_g3_i3			223.375	99.0425	387.775	509.207	178.349
TRINITY_DN182672_c0_g2_i1	GO:0005615 // cellular component|extracellular space /// GO:0004252 // molecular function|serine-type endopeptidase activity	Trypsin /// Trypsin-like peptidase domain	1368.58	3.04723	14.9392	10.348	0.149641
TRINITY_DN194738_c0_g1_i1	GO:0005853 // cellular component|eukaryotic translation elongation factor 1 complex /// GO:0003746 // molecular function|translation elongation factor activity	EF-1 guanine nucleotide exchange domain /// Eukaryotic elongation factor 1 beta central acidic region	202.435	350.145	361.101	294.25	180.114
TRINITY_DN194607_c0_g1_i1	GO:0005737 // cellular component|cytoplasm	Translationally controlled tumour protein	264.445	174.169	338.5	361.492	245.376
TRINITY_DN210609_c4_g2_i2			269.94	138.564	358.782	436.707	177.291
TRINITY_DN201457_c2_g1_i1	GO:0005576 // cellular component|extracellular region /// GO:0005509 // molecular function|calcium ion binding /// GO:0007160 // biological process|cell-matrix adhesion	Ependymin	1340.42	0.988569	26.8567	11.3808	0.315848
TRINITY_DN210664_c0_g1_i1	GO:0016324 // cellular component|apical plasma membrane /// GO:0005887 // cellular component|integral component of plasma membrane /// GO:0004872 // molecular function|receptor activity /// GO:0007411 // biological process|axon guidance /// GO:0002168 // biological process|instar larval development	von Willebrand factor type C domain	1302.89	5.75803	22.6255	26.1999	4.05724
TRINITY_DN179255_c0_g6_i1			1315.56	5.73572	37.2013	2.42424	0.411592
TRINITY_DN210478_c18_g7_i1			293.803	148.241	299.191	421.188	198.22
TRINITY_DN201308_c0_g1_i1	GO:0005783 // cellular component|endoplasmic reticulum /// GO:0005789 // cellular component|endoplasmic reticulum membrane /// GO:0016021 // cellular component|integral component of membrane /// GO:0043025 // cellular component|neuronal cell body /// GO:0005044 // molecular function|scavenger receptor activity /// GO:0004252 // molecular function|serine-type endopeptidase activity /// GO:0017080 …	Trypsin /// Domain of unknown function (DUF1986) /// Trypsin-like peptidase domain	1319.25	12.3951	19.4574	8.84855	0.342301
TRINITY_DN168336_c0_g1_i1	GO:0005576 // cellular component|extracellular region		1299.52	3.53247	38.6188	9.38471	0.0628954
TRINITY_DN199209_c0_g1_i2			191.186	363.177	408.847	326.175	58.462
TRINITY_DN198561_c4_g1_i1			1294.17	6.95481	21.027	12.7028	0.427777
TRINITY_DN201120_c0_g1_i1	GO:0005634 // cellular component|nucleus /// GO:0046872 // molecular function|metal ion binding /// GO:0003676 // molecular function|nucleic acid binding /// GO:0035779 // biological process|angioblast cell differentiation /// GO:0048389 // biological process|intermediate mesoderm development /// GO:0001822 // biological process|kidney development /// GO:0048382 // biological process|mesendoderm …	Zinc finger, C2H2 type /// C2H2-type zinc finger /// Zinc-finger double domain	125.003	302.37	576.919	301.159	25.0346
TRINITY_DN197291_c1_g2_i4			324.128	129.383	329.553	446.975	95.681
TRINITY_DN193822_c0_g1_i2	GO:0045179 // cellular component|apical cortex /// GO:0009898 // cellular component|cytoplasmic side of plasma membrane /// GO:0070062 // cellular component|extracellular exosome /// GO:0005889 // cellular component|hydrogen:potassium-exchanging ATPase complex /// GO:0005764 // cellular component|lysosome /// GO:0005739 // cellular component|mitochondrion /// GO:0032428 // molecular function|beta…	ML domain	1219.61	20.6925	28.7384	23.5069	20.367
TRINITY_DN196968_c0_g1_i3	GO:0022625 // cellular component|cytosolic large ribosomal subunit /// GO:0005840 // cellular component|ribosome /// GO:0003735 // molecular function|structural constituent of ribosome /// GO:0051298 // biological process|centrosome duplication /// GO:0000022 // biological process|mitotic spindle elongation /// GO:0006412 // biological process|translation	Ribosomal protein L19e	260.085	285.547	318.559	257.617	188.095
TRINITY_DN210258_c0_g1_i3	GO:0005581 // cellular component|collagen trimer /// GO:0005576 // cellular component|extracellular region /// GO:0005578 // cellular component|proteinaceous extracellular matrix /// GO:0005201 // molecular function|extracellular matrix structural constituent /// GO:0046872 // molecular function|metal ion binding /// GO:0071310 // biological process|cellular response to organic substance /// GO:0…	Collagen triple helix repeat (20 copies) /// Fibrillar collagen C-terminal domain /// von Willebrand factor type C domain	18.1338	289.768	241.239	596.829	161.508
TRINITY_DN197583_c0_g1_i2	GO:0005737 // cellular component|cytoplasm /// GO:0005634 // cellular component|nucleus /// GO:0046872 // molecular function|metal ion binding /// GO:0042803 // molecular function|protein homodimerization activity /// GO:0005212 // molecular function|structural constituent of eye lens	Hsp20/alpha crystallin family	289.532	372.261	97.2417	437.173	110.754
TRINITY_DN179128_c0_g1_i1			160.873	192.637	132.298	653.29	159.429
TRINITY_DN198000_c4_g11_i1			183.976	149.356	410.064	354.154	199.764
TRINITY_DN190698_c0_g1_i1			1.2187	1.63686	6.51682	1.16481	1281.99
TRINITY_DN210650_c4_g4_i1			231.476	177.194	513.69	294.163	75.9824
TRINITY_DN186625_c1_g2_i1	GO:0005829 // cellular component|cytosol /// GO:0034709 // cellular component|methylosome /// GO:0034715 // cellular component|pICln-Sm protein complex /// GO:0005732 // cellular component|small nucleolar ribonucleoprotein complex /// GO:0034719 // cellular component|SMN-Sm protein complex /// GO:0005681 // cellular component|spliceosomal complex /// GO:0005685 // cellular component|U1 snRNP /// …		296.26	189.668	457.652	253.173	95.2732
TRINITY_DN208735_c39_g1_i2			177.51	154.355	350.601	423.262	183.275
TRINITY_DN205982_c0_g2_i6	GO:0005783 // cellular component|endoplasmic reticulum /// GO:0010339 // cellular component|external side of cell wall /// GO:0005576 // cellular component|extracellular region /// GO:0009277 // cellular component|fungal-type cell wall /// GO:0005794 // cellular component|Golgi apparatus /// GO:0004553 // molecular function|hydrolase activity, hydrolyzing O-glycosyl compounds /// GO:0046379 // bi…	Glycosyl hydrolase catalytic core /// Glycosyl hydrolase family 53	1236.6	5.28636	18.8212	13.4319	0.644636
TRINITY_DN209064_c7_g3_i1			195.459	173.057	350.404	411.077	139.966
TRINITY_DN189772_c0_g1_i1			1.5846	25.6184	1215.57	23.3762	0.746658
TRINITY_DN210575_c4_g3_i1			159.255	205.705	481.546	327.447	91.9663
TRINITY_DN210078_c6_g5_i1			167.756	159.098	388.586	361.987	177.467
TRINITY_DN207046_c3_g1_i1			193.074	320.484	495.306	211.808	32.1436
TRINITY_DN206836_c7_g4_i1			209.716	150.325	357.519	377.608	156.574
TRINITY_DN192955_c0_g2_i1			137.001	553.142	338.855	158.698	60.2801
TRINITY_DN201900_c3_g2_i1			317.39	155.798	314.078	332.356	121.603
TRINITY_DN204113_c1_g3_i1	GO:0005737 // cellular component|cytoplasm /// GO:0016020 // cellular component|membrane /// GO:0005634 // cellular component|nucleus /// GO:0042788 // cellular component|polysomal ribosome /// GO:0003677 // molecular function|DNA binding /// GO:0032448 // molecular function|DNA hairpin binding /// GO:0019904 // molecular function|protein domain specific binding /// GO:0042803 // molecular functi…	Ligand-binding domain of nuclear hormone receptor	80.2937	225.066	498.349	345.68	89.4352
TRINITY_DN196861_c0_g1_i2			94.1887	453.815	196.176	435.803	55.0157
TRINITY_DN208384_c1_g3_i2	GO:0005576 // cellular component|extracellular region		95.1937	15.2482	2.69961	1105.04	0.342938
TRINITY_DN205896_c5_g2_i1	GO:0005634 // cellular component|nucleus /// GO:0003677 // molecular function|DNA binding /// GO:0015074 // biological process|DNA integration /// GO:0006313 // biological process|transposition, DNA-mediated	DDE superfamily endonuclease /// Transposase /// Helix-turn-helix domain /// Winged helix-turn helix /// CENP-B N-terminal DNA-binding domain	181.415	218.434	498.987	254.153	63.1966
TRINITY_DN209720_c1_g1_i4			78.5049	48.3824	788.732	266.533	33.5326
TRINITY_DN206181_c3_g5_i1			1.36269	0.392199	1.06873	0.607807	1210.91
TRINITY_DN203153_c1_g3_i1			1058.81	38.0811	71.4483	40.6338	5.13896
TRINITY_DN206552_c4_g1_i1			1134.8	4.71529	66.4003	3.88772	0.220021
TRINITY_DN205099_c3_g1_i1			1.9284	42.1268	451.016	431.912	278.453
TRINITY_DN198869_c0_g2_i1			1.52266	0.929597	2.07256	0.740898	1196.02
TRINITY_DN204644_c1_g3_i1			124.453	220.118	342.534	410.464	101
TRINITY_DN203389_c1_g3_i4			98.074	33.1341	927.984	131.999	5.59397
TRINITY_DN202233_c0_g1_i1			0	22.9958	2.01971	1165.9	0.63649
TRINITY_DN198484_c0_g1_i1		Fungus-induced protein	1146.28	10.0889	25.046	9.55221	0.145235
TRINITY_DN194717_c0_g1_i1			0.335517	34.549	1133.04	17.0104	0.12704
TRINITY_DN200021_c5_g1_i1			142.814	405.422	115.476	436.29	83.8619
TRINITY_DN193213_c1_g1_i1	GO:0005634 // cellular component|nucleus /// GO:0008270 // molecular function|zinc ion binding /// GO:0030154 // biological process|cell differentiation /// GO:0007275 // biological process|multicellular organism development	LIM domain	27.5536	743.465	32.3829	271.133	108.472
TRINITY_DN206657_c0_g1_i1			164.007	239.06	580.346	158.077	40.4719
TRINITY_DN209079_c2_g3_i1			127.2	230.776	537.563	252.649	31.6785
TRINITY_DN203726_c0_g1_i1		Glucose-regulated metallo-peptidase M90	1147.03	3.57644	16.0175	10.5329	0.159196
TRINITY_DN197259_c2_g1_i2	GO:0005840 // cellular component|ribosome /// GO:0003735 // molecular function|structural constituent of ribosome /// GO:0006412 // biological process|translation	SPFH domain / Band 7 family /// C-terminal region of band_7	241.208	188.786	266.041	314.111	166.281
TRINITY_DN204762_c7_g3_i1			208.811	154.572	342.144	381.409	82.2843
TRINITY_DN203153_c1_g1_i3	GO:0005578 // cellular component|proteinaceous extracellular matrix /// GO:0005509 // molecular function|calcium ion binding /// GO:0008191 // molecular function|metalloendopeptidase inhibitor activity /// GO:0007165 // biological process|signal transduction	Thyroglobulin type-1 repeat	1094.61	8.56623	37.2808	21.6067	3.7887
TRINITY_DN203294_c0_g2_i4	GO:0002080 // cellular component|acrosomal membrane /// GO:0070062 // cellular component|extracellular exosome /// GO:0005874 // cellular component|microtubule /// GO:0005634 // cellular component|nucleus /// GO:0036126 // cellular component|sperm flagellum /// GO:0060271 // biological process|cilium morphogenesis /// GO:0080154 // biological process|regulation of fertilization /// GO:0030317 // …	Tektin family	127.92	62.141	786.061	117.995	70.1653
TRINITY_DN196244_c0_g1_i2	GO:0005737 // cellular component|cytoplasm /// GO:0022627 // cellular component|cytosolic small ribosomal subunit /// GO:0070062 // cellular component|extracellular exosome /// GO:0005925 // cellular component|focal adhesion /// GO:0016020 // cellular component|membrane /// GO:0005739 // cellular component|mitochondrion /// GO:0005730 // cellular component|nucleolus /// GO:0048027 // molecular fu…	Ribosomal protein S11 /// Carbohydrate binding domain (family 25)	169.669	402.083	289.511	197.822	99.6712
TRINITY_DN191753_c0_g1_i1			1128.29	1.9034	10.3734	13.4145	0.572363
TRINITY_DN192439_c0_g1_i3			1124.87	2.52375	15.2392	11.5239	0.192098
TRINITY_DN210554_c0_g4_i1	GO:0005634 // cellular component|nucleus /// GO:0003677 // molecular function|DNA binding /// GO:0015074 // biological process|DNA integration /// GO:0006313 // biological process|transposition, DNA-mediated		105.128	281.612	457.543	230.735	78.1276
TRINITY_DN207894_c0_g1_i1		ShK domain-like	1098.72	3.54146	27.113	12.5448	0.152134
TRINITY_DN192309_c0_g1_i1	GO:0005737 // cellular component|cytoplasm /// GO:0005504 // molecular function|fatty acid binding /// GO:0005215 // molecular function|transporter activity	Lipocalin / cytosolic fatty-acid binding protein family	697.068	73.3933	335.854	32.7767	1.28075
TRINITY_DN210613_c3_g3_i1			205.314	0.893879	356.9	389.61	187.635
TRINITY_DN187179_c0_g1_i1			1101.62	2.43023	22.4256	11.635	0.171278
TRINITY_DN196253_c0_g1_i1	GO:0016021 // cellular component|integral component of membrane /// GO:0005886 // cellular component|plasma membrane /// GO:0004930 // molecular function|G-protein coupled receptor activity /// GO:0042813 // molecular function|Wnt-activated receptor activity /// GO:0017147 // molecular function|Wnt-protein binding /// GO:0060070 // biological process|canonical Wnt signaling pathway /// GO:0007275…	Fz domain	112.766	337.87	171.823	456.923	57.5136
TRINITY_DN209064_c7_g5_i4			170.357	161.945	329.748	346.452	127.229
TRINITY_DN210328_c2_g3_i1			101.487	221.205	294.272	439.179	79.144
TRINITY_DN201069_c7_g1_i1		NADH-ubiquinone reductase complex 1 MLRQ subunit	266.378	244.53	260.773	241.329	115.117
TRINITY_DN24381_c0_g1_i2	GO:0022625 // cellular component|cytosolic large ribosomal subunit /// GO:0070062 // cellular component|extracellular exosome /// GO:0005925 // cellular component|focal adhesion /// GO:0005634 // cellular component|nucleus /// GO:0008201 // molecular function|heparin binding /// GO:0044822 // molecular function|poly(A) RNA binding /// GO:0003735 // molecular function|structural constituent of rib…		240.016	180.182	238.261	253.185	210.607
TRINITY_DN170926_c0_g3_i1			69.6794	492.908	255.686	245.976	52.4231
TRINITY_DN200791_c0_g4_i1	GO:0005840 // cellular component|ribosome /// GO:0003735 // molecular function|structural constituent of ribosome /// GO:0006412 // biological process|translation	Ribosomal protein L31e	194.294	275.723	314.794	205.955	122.876
TRINITY_DN201697_c0_g1_i4	GO:0005794 // cellular component|Golgi apparatus /// GO:0005654 // cellular component|nucleoplasm /// GO:0000978 // molecular function|RNA polymerase II core promoter proximal region sequence-specific DNA binding /// GO:0000981 // molecular function|RNA polymerase II transcription factor activity, sequence-specific DNA binding /// GO:0001077 // molecular function|transcriptional activator activit…	Ets-domain /// Sterile alpha motif (SAM)/Pointed domain	210.39	136.026	342.027	367.395	56.1271
TRINITY_DN202452_c1_g1_i2	GO:0005576 // cellular component|extracellular region /// GO:0004867 // molecular function|serine-type endopeptidase inhibitor activity	Kunitz/Bovine pancreatic trypsin inhibitor domain	0.755675	0.397159	2.09891	2.84299	1104.17
TRINITY_DN178759_c0_g1_i1			0.18257	1108.24	0	0	0.248862
TRINITY_DN206356_c0_g1_i2	GO:0005578 // cellular component|proteinaceous extracellular matrix /// GO:0005201 // molecular function|extracellular matrix structural constituent	von Willebrand factor type A domain	62.1467	155.852	49.3611	695.015	142.825
TRINITY_DN202397_c1_g1_i1		EF hand /// EF-hand domain pair /// EF-hand domain	196.303	330.594	216.822	299.204	57.6524
TRINITY_DN195458_c8_g5_i1			138.7	292.761	371.311	236.676	58.2831
TRINITY_DN206424_c2_g1_i1	GO:0005789 // cellular component|endoplasmic reticulum membrane /// GO:0016021 // cellular component|integral component of membrane /// GO:0043022 // molecular function|ribosome binding /// GO:0015031 // biological process|protein transport	SecY translocase /// Plug domain of Sec61p	242.842	122.506	166.193	238.417	327.3
TRINITY_DN177425_c0_g1_i1		Lipid-binding putative hydrolase	1057.97	6.99108	25.8048	5.88151	0.157669
TRINITY_DN207883_c4_g8_i1			185.635	158.775	304.331	279.165	167.395
TRINITY_DN210546_c2_g6_i1			16.4583	83.4243	22.4282	807.123	165.56
TRINITY_DN192423_c1_g1_i1			172.666	53.9946	291.747	366.849	207.589
TRINITY_DN206130_c0_g2_i2			0.296926	13.709	0.629816	555.846	521.477
TRINITY_DN203507_c3_g1_i1	GO:0005737 // cellular component|cytoplasm /// GO:0005739 // cellular component|mitochondrion /// GO:0005654 // cellular component|nucleoplasm /// GO:0005634 // cellular component|nucleus /// GO:0030170 // molecular function|pyridoxal phosphate binding	Threonine synthase N terminus /// EF hand /// EF-hand domain pair /// EF-hand domain /// Pyridoxal-phosphate dependent enzyme	1025.73	13.6505	31.9361	13.1476	0.837081
TRINITY_DN200781_c1_g2_i1			100.505	466.485	47.6845	381.958	83.5996
TRINITY_DN203266_c15_g4_i2			71.5457	84.7126	385.834	417.066	120.737
TRINITY_DN210418_c0_g5_i2	GO:0015629 // cellular component|actin cytoskeleton /// GO:0032432 // cellular component|actin filament bundle /// GO:0005903 // cellular component|brush border /// GO:0005938 // cellular component|cell cortex /// GO:0005737 // cellular component|cytoplasm /// GO:0070062 // cellular component|extracellular exosome /// GO:0005925 // cellular component|focal adhesion /// GO:0016020 // cellular comp…	Filamin/ABP280 repeat	52.3089	477.313	102.096	299.113	147.486
TRINITY_DN194005_c0_g1_i1			1045.64	17.2024	10.2069	4.65308	0.234656
TRINITY_DN206690_c1_g1_i2	GO:0005576 // cellular component|extracellular region /// GO:0046872 // molecular function|metal ion binding /// GO:0016491 // molecular function|oxidoreductase activity	Common central domain of tyrosinase	0.730278	1.76553	0.528485	19.8531	1048.5
TRINITY_DN200783_c5_g3_i2		Drosophila accessory gland-specific peptide 26Ab (Acp26Ab)	1019.42	0.72335	34.0977	15.9915	0.384536
TRINITY_DN205335_c0_g1_i1	GO:0016324 // cellular component|apical plasma membrane /// GO:0016021 // cellular component|integral component of membrane /// GO:0004622 // molecular function|lysophospholipase activity /// GO:0004623 // molecular function|phospholipase A2 activity /// GO:0016042 // biological process|lipid catabolic process	GDSL-like Lipase/Acylhydrolase /// GDSL-like Lipase/Acylhydrolase family	1036.47	2.84612	20.4294	10.074	0.234835
TRINITY_DN201397_c4_g6_i1	GO:0005737 // cellular component|cytoplasm /// GO:0005874 // cellular component|microtubule /// GO:0005525 // molecular function|GTP binding /// GO:0005200 // molecular function|structural constituent of cytoskeleton /// GO:0007017 // biological process|microtubule-based process		327.121	127.02	240.116	281.324	92.9315
TRINITY_DN210534_c0_g1_i3			252.923	215.536	121.274	284.576	193.341
TRINITY_DN200003_c0_g1_i2	GO:0005576 // cellular component|extracellular region	von Willebrand factor type C domain	1003.58	6.3487	41.463	13.5188	0.455579
TRINITY_DN210233_c1_g5_i1	GO:0005319 // molecular function|lipid transporter activity /// GO:0045735 // molecular function|nutrient reservoir activity	von Willebrand factor type D domain	1027.41	13.0188	8.66354	15.638	0.272423
TRINITY_DN203980_c2_g5_i1			190.111	146.621	279.809	268.118	174.639
TRINITY_DN192423_c1_g3_i1			154.884	106.066	306.795	330.424	159.969
TRINITY_DN198560_c25_g2_i1			33.0112	86.8286	514.401	322.567	97.4953
TRINITY_DN208562_c5_g3_i2	GO:0030016 // cellular component|myofibril /// GO:0032982 // cellular component|myosin filament /// GO:0005524 // molecular function|ATP binding /// GO:0003774 // molecular function|motor activity	Myosin head (motor domain) /// Myosin tail /// Myosin N-terminal SH3-like domain /// Protein of unknown function (DUF1664) /// Intermediate filament protein /// Ciliary protein causing Leber congenital amaurosis disease /// Protein of unknown function DUF16 /// Fibrinogen alpha/beta chain family	3.50049	342.928	2.17557	486.85	214.484
TRINITY_DN192693_c0_g1_i3			45.4756	545.084	71.5471	236.952	150.402
TRINITY_DN181407_c0_g1_i1		EB module	953.435	20.8513	47.8493	14.592	2.54628
TRINITY_DN202697_c0_g1_i6	GO:0030054 // cellular component|cell junction /// GO:0016021 // cellular component|integral component of membrane /// GO:0005886 // cellular component|plasma membrane /// GO:0045202 // cellular component|synapse /// GO:0009607 // biological process|response to biotic stimulus	Interferon-induced transmembrane protein	465.541	140.834	221.953	179.873	30.9814
TRINITY_DN202720_c1_g1_i1	GO:0070062 // cellular component|extracellular exosome /// GO:0016021 // cellular component|integral component of membrane /// GO:0016020 // cellular component|membrane /// GO:0005743 // cellular component|mitochondrial inner membrane /// GO:0005739 // cellular component|mitochondrion /// GO:0043209 // cellular component|myelin sheath /// GO:0005730 // cellular component|nucleolus /// GO:0005634 …	Mitochondrial carrier protein	247.962	139.57	182.48	271.317	196.023
TRINITY_DN185510_c0_g1_i1			140.942	326.672	306.948	173.307	89.0138
TRINITY_DN207178_c0_g7_i2	GO:0005634 // cellular component|nucleus /// GO:0003677 // molecular function|DNA binding /// GO:0046872 // molecular function|metal ion binding /// GO:0006355 // biological process|regulation of transcription, DNA-templated /// GO:0006351 // biological process|transcription, DNA-templated	Zinc-finger double domain /// Zinc finger, C2H2 type /// C2H2-type zinc finger /// C2H2-type zinc-finger domain /// Zinc-finger of C2H2 type /// Zinc-finger double-stranded RNA-binding	1002.31	4.14432	19.688	6.35204	2.14074
TRINITY_DN208681_c0_g3_i7	GO:0005737 // cellular component|cytoplasm /// GO:0005856 // cellular component|cytoskeleton /// GO:0004871 // molecular function|signal transducer activity /// GO:0034333 // biological process|adherens junction assembly /// GO:0007155 // biological process|cell adhesion	Armadillo/beta-catenin-like repeat /// Adaptin N terminal region /// non-SMC mitotic condensation complex subunit 1 /// HEAT repeats /// Armadillo-like	99.6291	171.429	355.606	297.089	109.271
TRINITY_DN194970_c3_g3_i3			998.024	0.933743	26.7743	6.82186	0.105293
TRINITY_DN208282_c0_g1_i2	GO:0070062 // cellular component|extracellular exosome /// GO:0005925 // cellular component|focal adhesion /// GO:0005739 // cellular component|mitochondrion /// GO:0005778 // cellular component|peroxisomal membrane /// GO:0005777 // cellular component|peroxisome /// GO:0004046 // molecular function|aminoacylase activity /// GO:0004096 // molecular function|catalase activity /// GO:0019899 // mol…	Catalase /// Catalase-related immune-responsive	460.432	88.3829	235.236	204.618	39.8042
TRINITY_DN202292_c6_g1_i2		Group XII secretory phospholipase A2 precursor (PLA2G12) /// Prokaryotic phospholipase A2	667.237	85.7573	148.594	108.705	15.399
TRINITY_DN192536_c0_g1_i1			101.801	347.768	274.446	213.001	85.1667
TRINITY_DN196599_c0_g1_i1	GO:0005576 // cellular component|extracellular region	DM4/DM12 family /// Protein of unknown function (DUF2796)	496.834	267.079	43.4927	134.759	79.4562
TRINITY_DN199955_c0_g3_i1			6.41812	578.961	12.012	283.621	136.332
TRINITY_DN186428_c2_g1_i1	GO:0005750 // cellular component|mitochondrial respiratory chain complex III /// GO:0006122 // biological process|mitochondrial electron transport, ubiquinol to cytochrome c	Ubiquinol-cytochrome C reductase complex 14kD subunit	168.741	355.536	238.568	180.356	72.3257
TRINITY_DN189723_c0_g2_i1		Late nodulin protein	987.133	2.99576	19.2104	5.23009	0
TRINITY_DN203165_c2_g1_i3	GO:0005737 // cellular component|cytoplasm /// GO:0005634 // cellular component|nucleus	DAZ associated protein 2 (DAZAP2)	153.09	186.271	465.048	166.822	42.1656
TRINITY_DN204075_c3_g4_i1			151.989	88.2766	283.377	288.541	197.223
TRINITY_DN182973_c0_g1_i1			259.963	229.373	97.7615	382.553	38.3099
TRINITY_DN196056_c3_g1_i1	GO:0012505 // cellular component|endomembrane system /// GO:0016021 // cellular component|integral component of membrane /// GO:0006810 // biological process|transport	Golgi 4-transmembrane spanning transporter	220.648	121.672	312.231	211.762	138.533
TRINITY_DN199821_c4_g1_i2			161.845	79.9958	288.959	300.538	172.491
TRINITY_DN195975_c0_g1_i1	GO:0005737 // cellular component|cytoplasm /// GO:0005654 // cellular component|nucleoplasm /// GO:0005634 // cellular component|nucleus /// GO:0000125 // cellular component|PCAF complex /// GO:0048471 // cellular component|perinuclear region of cytoplasm /// GO:0030914 // cellular component|STAGA complex /// GO:0005669 // cellular component|transcription factor TFIID complex /// GO:0033276 // ce…	Transcription initiation factor TFIID 23-30kDa subunit /// Bromodomain associated	196.658	273.165	248.608	215.895	67.8999
TRINITY_DN205573_c1_g2_i6	GO:0005604 // cellular component|basement membrane /// GO:0070062 // cellular component|extracellular exosome /// GO:0005615 // cellular component|extracellular space /// GO:0005578 // cellular component|proteinaceous extracellular matrix /// GO:0005802 // cellular component|trans-Golgi network /// GO:0050839 // molecular function|cell adhesion molecule binding /// GO:0005518 // molecular functio…	Fasciclin domain	152.851	242.03	92.3169	386.127	126.375
TRINITY_DN202163_c4_g3_i6	GO:0030246 // molecular function|carbohydrate binding	Lectin C-type domain /// UL45 protein, carbohydrate-binding C-type lectin-like	0.770713	1.03516	0.724052	1.6986	992.578
TRINITY_DN176105_c1_g2_i1			1.32164	0.197236	1.31923	1.30999	992.451
TRINITY_DN197037_c4_g1_i4		ShK domain-like /// von Willebrand factor type C domain	960.439	4.45706	19.9197	7.50205	0.247857
TRINITY_DN205780_c0_g1_i1	GO:0005764 // cellular component|lysosome /// GO:0004190 // molecular function|aspartic-type endopeptidase activity	Eukaryotic aspartyl protease /// Xylanase inhibitor N-terminal /// Xylanase inhibitor C-terminal /// A1 Propeptide	704.268	84.1528	68.3009	87.2036	41.4506
TRINITY_DN195427_c0_g1_i1	GO:0005737 // cellular component|cytoplasm /// GO:0005829 // cellular component|cytosol /// GO:0004586 // molecular function|ornithine decarboxylase activity /// GO:0042803 // molecular function|protein homodimerization activity /// GO:0001822 // biological process|kidney development /// GO:0008284 // biological process|positive regulation of cell proliferation /// GO:0033387 // biological proces…	Pyridoxal-dependent decarboxylase, pyridoxal binding domain /// Pyridoxal-dependent decarboxylase, C-terminal sheet domain /// Winged helix-turn-helix DNA-binding	234.242	164.766	179.931	243.076	161.083
TRINITY_DN199509_c3_g3_i3	GO:0071013 // cellular component|catalytic step 2 spliceosome /// GO:0070937 // cellular component|CRD-mediated mRNA stability complex /// GO:0005737 // cellular component|cytoplasm /// GO:0097452 // cellular component|GAIT complex /// GO:0071204 // cellular component|histone pre-mRNA 3'end processing complex /// GO:0030529 // cellular component|intracellular ribonucleoprotein complex /// GO:0016…	RNA recognition motif. (a.k.a. RRM, RBD, or RNP domain)	116.386	199.031	293.237	261.524	112.133
TRINITY_DN206365_c2_g4_i3			1.40359	1.91512	0.733873	1.07323	973.712
TRINITY_DN126059_c0_g1_i1			195.176	75.3084	259.316	320.829	128.17
TRINITY_DN198876_c1_g2_i1			148.284	298.168	227.743	214.527	88.4638
TRINITY_DN173620_c0_g2_i1	GO:0005743 // cellular component|mitochondrial inner membrane /// GO:0004129 // molecular function|cytochrome-c oxidase activity /// GO:0046872 // molecular function|metal ion binding	Cytochrome c oxidase subunit Va /// Mitochondrial ATPase expression	172.408	288.535	233.213	189.897	90.8124
TRINITY_DN206287_c0_g1_i1	GO:0008810 // molecular function|cellulase activity /// GO:0030248 // molecular function|cellulose binding /// GO:0030245 // biological process|cellulose catabolic process	Glycosyl hydrolase family 9 /// Cellulose binding domain	950.958	3.53614	12.3659	6.08067	0.114709
TRINITY_DN193321_c0_g1_i1			248.238	265.941	20.4843	402.939	32.8055
TRINITY_DN208053_c0_g2_i1	GO:0070062 // cellular component|extracellular exosome /// GO:0005743 // cellular component|mitochondrial inner membrane /// GO:0005739 // cellular component|mitochondrion /// GO:0003988 // molecular function|acetyl-CoA C-acyltransferase activity /// GO:0044822 // molecular function|poly(A) RNA binding /// GO:0071456 // biological process|cellular response to hypoxia /// GO:0006631 // biological …		368.169	206.99	127.53	187.089	79.625
TRINITY_DN204796_c0_g1_i1	GO:0005524 // molecular function|ATP binding /// GO:0046872 // molecular function|metal ion binding /// GO:0004478 // molecular function|methionine adenosyltransferase activity /// GO:0006730 // biological process|one-carbon metabolic process /// GO:0006556 // biological process|S-adenosylmethionine biosynthetic process	S-adenosylmethionine synthetase, C-terminal domain /// S-adenosylmethionine synthetase, central domain /// S-adenosylmethionine synthetase, N-terminal domain	348.933	57.6004	222.078	223.064	116.554
TRINITY_DN205525_c2_g2_i2			172.6	76.2026	259.003	315.217	142.388
TRINITY_DN202328_c2_g6_i1			141.229	41.5505	330.573	333.695	117
TRINITY_DN205825_c1_g1_i2	GO:0005737 // cellular component|cytoplasm /// GO:0005615 // cellular component|extracellular space /// GO:0007155 // biological process|cell adhesion	Thrombospondin type 1 domain /// Trypsin Inhibitor like cysteine rich domain	0.696806	16.8991	1.22046	523.478	421.35
TRINITY_DN196007_c0_g1_i1	GO:0005737 // cellular component|cytoplasm /// GO:0005856 // cellular component|cytoskeleton /// GO:0005667 // cellular component|transcription factor complex /// GO:0003713 // molecular function|transcription coactivator activity /// GO:0008270 // molecular function|zinc ion binding /// GO:0006355 // biological process|regulation of transcription, DNA-templated	PDZ domain (Also known as DHR or GLGF) /// PDZ domain	7.20185	598.872	4.59278	238.124	113.258
TRINITY_DN205296_c0_g3_i1	GO:0005737 // cellular component|cytoplasm /// GO:0005874 // cellular component|microtubule /// GO:0005525 // molecular function|GTP binding /// GO:0003924 // molecular function|GTPase activity /// GO:0005200 // molecular function|structural constituent of cytoskeleton /// GO:0007017 // biological process|microtubule-based process		7.35701	26.7245	21.0293	606.923	297.889
TRINITY_DN208595_c3_g2_i6	GO:0071013 // cellular component|catalytic step 2 spliceosome /// GO:0070062 // cellular component|extracellular exosome /// GO:0030529 // cellular component|intracellular ribonucleoprotein complex /// GO:0016020 // cellular component|membrane /// GO:0005730 // cellular component|nucleolus /// GO:0005654 // cellular component|nucleoplasm /// GO:0005634 // cellular component|nucleus /// GO:0050681…	DEAD/DEAH box helicase /// Helicase conserved C-terminal domain /// Type III restriction enzyme, res subunit /// ERCC3/RAD25/XPB C-terminal helicase	111.381	146.388	241.402	338.509	119.821
TRINITY_DN176717_c0_g1_i1	GO:0004867 // molecular function|serine-type endopeptidase inhibitor activity	Kazal-type serine protease inhibitor domain	916.891	14.8484	21.4611	1.76834	0.0692844
TRINITY_DN203978_c5_g3_i1	GO:0003746 // molecular function|translation elongation factor activity	Elongation factor 1 gamma, conserved domain /// Glutathione S-transferase, N-terminal domain /// Glutathione S-transferase, C-terminal domain	176.753	136.767	165.65	285.65	189.006
TRINITY_DN51114_c0_g1_i1	GO:0016021 // cellular component|integral component of membrane /// GO:0030658 // cellular component|transport vesicle membrane /// GO:0005507 // molecular function|copper ion binding /// GO:0031418 // molecular function|L-ascorbic acid binding /// GO:0004598 // molecular function|peptidylamidoglycolate lyase activity /// GO:0004504 // molecular function|peptidylglycine monooxygenase activity ///…	Copper type II ascorbate-dependent monooxygenase, C-terminal domain /// Copper type II ascorbate-dependent monooxygenase, N-terminal domain	941.852	1.84444	4.43859	1.10836	0.207987
TRINITY_DN199980_c2_g1_i1	GO:0030054 // cellular component|cell junction /// GO:0005783 // cellular component|endoplasmic reticulum /// GO:0005615 // cellular component|extracellular space /// GO:0005794 // cellular component|Golgi apparatus /// GO:0045202 // cellular component|synapse	C1q domain	0	24.9255	911.603	12.0519	0
TRINITY_DN207960_c1_g5_i1			0.662262	6.44885	0.330526	0.443086	931.998
TRINITY_DN145300_c0_g2_i1			108.721	200.878	351.68	216.325	56.8221
TRINITY_DN202756_c3_g2_i1			207.071	77.7977	236.705	233.647	177.775
TRINITY_DN207884_c2_g1_i2	GO:0005634 // cellular component|nucleus /// GO:0003677 // molecular function|DNA binding /// GO:0003723 // molecular function|RNA binding /// GO:0006355 // biological process|regulation of transcription, DNA-templated /// GO:0006351 // biological process|transcription, DNA-templated	'Cold-shock' DNA-binding domain /// Ribonuclease B OB domain	147.043	270.393	221.093	188.738	101.841
TRINITY_DN207063_c4_g1_i2	GO:0005875 // cellular component|microtubule associated complex /// GO:0005524 // molecular function|ATP binding /// GO:0061631 // molecular function|ubiquitin conjugating enzyme activity /// GO:0061630 // molecular function|ubiquitin protein ligase activity /// GO:0031625 // molecular function|ubiquitin protein ligase binding /// GO:0051276 // biological process|chromosome organization /// GO:00…	Ubiquitin-conjugating enzyme /// RWD domain /// Prokaryotic E2 family B	174.258	163.675	241.124	234.815	110.955
TRINITY_DN195858_c0_g3_i1	GO:0005622 // cellular component|intracellular	Radial spokehead-like protein	109.599	65.2074	494.815	181.671	70.5154
TRINITY_DN168675_c0_g1_i1			215.257	151.287	86.3006	431.044	34.6581
TRINITY_DN210613_c3_g12_i1			142.921	13.6317	354.907	298.924	107.35
TRINITY_DN210581_c0_g1_i1	GO:0045177 // cellular component|apical part of cell /// GO:0070062 // cellular component|extracellular exosome /// GO:0016021 // cellular component|integral component of membrane /// GO:0005622 // cellular component|intracellular /// GO:0005886 // cellular component|plasma membrane /// GO:0005509 // molecular function|calcium ion binding /// GO:0001658 // biological process|branching involved in…	Cadherin domain	68.2186	58.4512	515.163	228.871	46.2953
TRINITY_DN209738_c0_g1_i2	GO:0031672 // cellular component|A band /// GO:0005524 // molecular function|ATP binding /// GO:0046872 // molecular function|metal ion binding /// GO:0004674 // molecular function|protein serine/threonine kinase activity /// GO:0051782 // biological process|negative regulation of cell division /// GO:0018105 // biological process|peptidyl-serine phosphorylation /// GO:0018107 // biological proce…	Immunoglobulin I-set domain /// Immunoglobulin domain /// Protein kinase domain /// Protein tyrosine kinase	3.78142	650.803	2.38344	171.317	88.4934
TRINITY_DN197838_c11_g1_i1			106.807	213.469	123.914	278.786	191.918
TRINITY_DN209929_c0_g1_i1	GO:0005524 // molecular function|ATP binding	Hsp70 protein /// MreB/Mbl protein /// FGGY family of carbohydrate kinases, C-terminal domain /// StbA protein	108.41	294.564	174.208	246.698	90.6033
TRINITY_DN204830_c2_g1_i5	GO:0005576 // cellular component|extracellular region /// GO:0005509 // molecular function|calcium ion binding /// GO:0007160 // biological process|cell-matrix adhesion	Ependymin	120.714	191.874	240.011	322.732	38.7943
TRINITY_DN196221_c0_g1_i1	GO:0004602 // molecular function|glutathione peroxidase activity /// GO:0006979 // biological process|response to oxidative stress		873.797	8.12778	15.6277	10.5768	0.207817
TRINITY_DN194985_c0_g2_i1			79.4499	112.858	352.852	290.031	72.5319
TRINITY_DN204036_c0_g1_i1	GO:0031225 // cellular component|anchored component of membrane /// GO:0005886 // cellular component|plasma membrane		879.276	1.0567	10.41	5.67995	0.0831337
TRINITY_DN210609_c5_g1_i1			203.426	20.4075	193.781	298.363	178.046
TRINITY_DN210667_c1_g1_i5			165.913	101.939	208.589	266.507	150.948
TRINITY_DN195194_c0_g1_i2		NADH:ubiquinone oxidoreductase, NDUFB6/B17 subunit	143.368	260.211	191.614	197.53	100.879
TRINITY_DN135520_c0_g1_i1			33.5297	61.0357	448.944	258.24	90.0141
TRINITY_DN210614_c12_g4_i2			175.366	97.8602	256.46	279.063	82.7638
TRINITY_DN201397_c4_g1_i1	GO:0030424 // cellular component|axon /// GO:0071944 // cellular component|cell periphery /// GO:0005737 // cellular component|cytoplasm /// GO:0030425 // cellular component|dendrite /// GO:0070062 // cellular component|extracellular exosome /// GO:0005874 // cellular component|microtubule /// GO:0043025 // cellular component|neuronal cell body /// GO:0005634 // cellular component|nucleus /// GO:…		25.5159	81.0219	38.1303	491.288	255.462
TRINITY_DN203036_c1_g2_i2			266.075	183.082	24.6401	332.916	84.4815
TRINITY_DN203634_c2_g1_i1	GO:0005576 // cellular component|extracellular region /// GO:0046872 // molecular function|metal ion binding /// GO:0004806 // molecular function|triglyceride lipase activity /// GO:0016042 // biological process|lipid catabolic process	Lipase /// PLAT/LH2 domain /// Alpha/beta hydrolase family /// alpha/beta hydrolase fold /// Serine aminopeptidase, S33	862.452	3.19895	17.3385	7.78431	0.214571
TRINITY_DN204010_c1_g3_i1			130.189	143.723	298.519	267.197	50.2249
TRINITY_DN204472_c0_g1_i1	GO:0005524 // molecular function|ATP binding	Hsp70 protein /// MreB/Mbl protein /// FGGY family of carbohydrate kinases, C-terminal domain	129.608	265.521	175.792	237.442	78.1148
TRINITY_DN169562_c0_g2_i1			122.616	145.553	298.63	244.466	74.6232
TRINITY_DN201900_c3_g1_i1			159.442	179.253	240.364	241.893	63.8091
TRINITY_DN26411_c0_g1_i1			134.449	112.644	234.693	264.328	138.415
TRINITY_DN197882_c0_g1_i1			141.461	248.107	109.515	275.173	106.899
TRINITY_DN194985_c0_g3_i1			86.7805	70.3644	374.173	277.876	70.5154
TRINITY_DN202889_c0_g1_i1		ShK domain-like /// Uncharacterized protein conserved in archaea (DUF2102)	852.258	0.371079	17.3739	8.62614	0.251067
TRINITY_DN202626_c6_g2_i4			182.539	53.9275	224.707	263.044	154.224
TRINITY_DN210328_c2_g1_i1			75.0403	299.179	215.271	226.748	59.4808
TRINITY_DN203239_c1_g2_i1			0.286232	39.021	8.85699	675.752	151.774
TRINITY_DN210566_c1_g1_i6	GO:0005578 // cellular component|proteinaceous extracellular matrix /// GO:0007155 // biological process|cell adhesion	von Willebrand factor type C domain /// HYR domain	13.378	30.6883	575.532	204.505	51.5648
TRINITY_DN194262_c0_g1_i1	GO:0000790 // cellular component|nuclear chromatin /// GO:0005634 // cellular component|nucleus /// GO:0005667 // cellular component|transcription factor complex /// GO:0000978 // molecular function|RNA polymerase II core promoter proximal region sequence-specific DNA binding /// GO:0000981 // molecular function|RNA polymerase II transcription factor activity, sequence-specific DNA binding /// GO…	Jun-like transcription factor /// bZIP transcription factor /// Basic region leucine zipper /// bZIP Maf transcription factor	125.954	119.115	346.696	173.543	108.439
TRINITY_DN203153_c1_g2_i1			227.742	180.532	309.203	133.063	21.7983
TRINITY_DN204796_c0_g2_i2			386.02	23.5251	136.962	213.606	111.599
TRINITY_DN210546_c2_g2_i1	GO:0005905 // cellular component|coated pit /// GO:0005737 // cellular component|cytoplasm /// GO:0005925 // cellular component|focal adhesion /// GO:0005887 // cellular component|integral component of plasma membrane /// GO:0005765 // cellular component|lysosomal membrane /// GO:0016020 // cellular component|membrane /// GO:0005730 // cellular component|nucleolus /// GO:0048471 // cellular compo…	Low-density lipoprotein receptor domain class A	0.524462	7.04415	1.46581	673.43	187.351
TRINITY_DN116333_c0_g2_i1			829.942	6.57001	22.7858	9.14285	0.105838
TRINITY_DN209152_c0_g2_i1	GO:0005730 // cellular component|nucleolus /// GO:0005840 // cellular component|ribosome /// GO:0019843 // molecular function|rRNA binding /// GO:0003735 // molecular function|structural constituent of ribosome /// GO:0034504 // biological process|protein localization to nucleus /// GO:0006412 // biological process|translation		223.945	51.9389	142.795	269.64	179.487
TRINITY_DN204931_c11_g1_i4			119.653	277.341	228.621	172.648	66.2689
TRINITY_DN197696_c0_g1_i3	GO:0005840 // cellular component|ribosome	S25 ribosomal protein	182.387	185.316	222.236	147.486	126.855
TRINITY_DN209153_c2_g1_i6	GO:0000785 // cellular component|chromatin /// GO:0005737 // cellular component|cytoplasm /// GO:0016020 // cellular component|membrane /// GO:0005634 // cellular component|nucleus /// GO:0003682 // molecular function|chromatin binding /// GO:0044822 // molecular function|poly(A) RNA binding /// GO:0001955 // biological process|blood vessel maturation /// GO:0042742 // biological process|defense …	KH domain /// KH-like RNA-binding domain	86.1036	219.632	249.099	236.966	71.7582
TRINITY_DN198435_c0_g1_i1	GO:0031205 // cellular component|endoplasmic reticulum Sec complex /// GO:0016021 // cellular component|integral component of membrane /// GO:0005784 // cellular component|Sec61 translocon complex /// GO:0006886 // biological process|intracellular protein transport	Sec61beta family	185.166	124.618	123.059	189.861	239.068
TRINITY_DN198560_c24_g1_i1			75.4688	107.678	348.128	212.344	112.71
TRINITY_DN198426_c2_g5_i2	GO:0016021 // cellular component|integral component of membrane /// GO:0005741 // cellular component|mitochondrial outer membrane /// GO:0005739 // cellular component|mitochondrion /// GO:0005637 // cellular component|nuclear inner membrane /// GO:0005521 // molecular function|lamin binding /// GO:0001102 // molecular function|RNA polymerase II activating transcription factor binding /// GO:00069…	Interferon-induced 6-16 family	265.835	25.889	297.029	101.61	164.313
TRINITY_DN207233_c0_g1_i7	GO:0016021 // cellular component|integral component of membrane /// GO:0005743 // cellular component|mitochondrial inner membrane /// GO:0003735 // molecular function|structural constituent of ribosome /// GO:0005215 // molecular function|transporter activity /// GO:0030218 // biological process|erythrocyte differentiation /// GO:0006783 // biological process|heme biosynthetic process /// GO:0020…	Mitochondrial carrier protein	191.824	145.551	249.481	198.492	69.0127
TRINITY_DN210478_c18_g10_i1			191.555	82.7359	238.725	215.07	125.476
TRINITY_DN202575_c2_g3_i1			147.118	63.0303	241.507	248.282	153.317
TRINITY_DN169653_c0_g2_i1	GO:0022625 // cellular component|cytosolic large ribosomal subunit /// GO:0070062 // cellular component|extracellular exosome /// GO:0016020 // cellular component|membrane /// GO:0044822 // molecular function|poly(A) RNA binding /// GO:0003735 // molecular function|structural constituent of ribosome /// GO:0002181 // biological process|cytoplasmic translation /// GO:0042273 // biological process|…	Ribosomal proteins L26 eukaryotic, L24P archaeal /// KOW motif	158.156	222.21	189.342	207.158	72.7525
TRINITY_DN210024_c3_g6_i1			146.037	194.658	152.955	161.763	194.095
TRINITY_DN202233_c0_g3_i1			0.831906	23.2409	0	822.857	0.226795
TRINITY_DN198454_c1_g1_i1	GO:0072562 // cellular component|blood microparticle /// GO:0005737 // cellular component|cytoplasm /// GO:0005856 // cellular component|cytoskeleton /// GO:0005783 // cellular component|endoplasmic reticulum /// GO:0070062 // cellular component|extracellular exosome /// GO:0005615 // cellular component|extracellular space /// GO:0005887 // cellular component|integral component of plasma membrane…	SPFH domain / Band 7 family /// SPFH domain-Band 7 family	182.668	46.7505	302.799	227.927	80.5122
TRINITY_DN197267_c3_g4_i1	GO:0005789 // cellular component|endoplasmic reticulum membrane /// GO:0016021 // cellular component|integral component of membrane /// GO:0015450 // molecular function|P-P-bond-hydrolysis-driven protein transmembrane transporter activity /// GO:0008565 // molecular function|protein transporter activity /// GO:0045047 // biological process|protein targeting to ER		217.389	102.039	95.0196	221.279	204.911
TRINITY_DN203252_c4_g1_i4			130.506	87.1451	239.441	251.013	130.998
TRINITY_DN206427_c2_g2_i1			1.20626	0.270026	7.52538	1.79344	827.386
TRINITY_DN168720_c0_g1_i1			173.476	82.8141	196.831	255.014	129.368
TRINITY_DN205716_c3_g1_i4			0.874797	0.771066	0.8732	1.25592	833.592
TRINITY_DN209301_c0_g1_i4	GO:0070937 // cellular component|CRD-mediated mRNA stability complex /// GO:0005737 // cellular component|cytoplasm /// GO:0005794 // cellular component|Golgi apparatus /// GO:0005743 // cellular component|mitochondrial inner membrane /// GO:0005886 // cellular component|plasma membrane /// GO:0003677 // molecular function|DNA binding /// GO:0044822 // molecular function|poly(A) RNA binding /// G…	'Cold-shock' DNA-binding domain /// S1-like /// SUZ-C motif	114.963	171.875	104.918	224.186	221.224
TRINITY_DN196559_c0_g1_i1	GO:0005509 // molecular function|calcium ion binding	EF hand /// EF-hand domain /// EF-hand domain pair /// Initiator binding protein 39 kDa	3.27749	180.16	0.688737	408.8	243.443
TRINITY_DN210424_c0_g2_i3	GO:0005581 // cellular component|collagen trimer /// GO:0005576 // cellular component|extracellular region /// GO:0005578 // cellular component|proteinaceous extracellular matrix /// GO:0005201 // molecular function|extracellular matrix structural constituent /// GO:0046872 // molecular function|metal ion binding /// GO:0071310 // biological process|cellular response to organic substance /// GO:0…	Collagen triple helix repeat (20 copies) /// Fibrillar collagen C-terminal domain /// von Willebrand factor type C domain	16.9403	191.743	168.122	348.018	111.508
TRINITY_DN194032_c0_g1_i1	GO:0070062 // cellular component|extracellular exosome /// GO:0005615 // cellular component|extracellular space /// GO:0016021 // cellular component|integral component of membrane /// GO:0030414 // molecular function|peptidase inhibitor activity /// GO:0061052 // biological process|negative regulation of cell growth involved in cardiac muscle cell development	Cysteine-rich secretory protein family	0	25.7666	0.561375	808.879	0.156162
TRINITY_DN202161_c1_g1_i1	GO:0000235 // cellular component|astral microtubule /// GO:0005813 // cellular component|centrosome /// GO:0005737 // cellular component|cytoplasm /// GO:0005874 // cellular component|microtubule /// GO:0005634 // cellular component|nucleus /// GO:0048471 // cellular component|perinuclear region of cytoplasm /// GO:0005819 // cellular component|spindle /// GO:0005525 // molecular function|GTP bin…	Tubulin/FtsZ family, GTPase domain /// Tubulin C-terminal domain /// Tubulin domain	162.761	572.711	23.8354	60.2845	15.6496
TRINITY_DN200291_c6_g1_i1			145.134	82.1948	205.954	266.396	135.079
TRINITY_DN198411_c3_g2_i2			91.3186	29.7389	182.429	289.023	241.395
TRINITY_DN202339_c0_g1_i1	GO:0016021 // cellular component|integral component of membrane /// GO:0005886 // cellular component|plasma membrane /// GO:0005578 // cellular component|proteinaceous extracellular matrix /// GO:0005509 // molecular function|calcium ion binding /// GO:0004222 // molecular function|metalloendopeptidase activity /// GO:0008270 // molecular function|zinc ion binding /// GO:0030574 // biological pro…	Matrixin /// Putative peptidoglycan binding domain /// Astacin (Peptidase family M12A) /// Metallo-peptidase family M12B Reprolysin-like	123.553	152.436	154.473	321.144	79.8088
TRINITY_DN206660_c0_g2_i1	GO:0005811 // cellular component|lipid particle /// GO:0005875 // cellular component|microtubule associated complex /// GO:0005743 // cellular component|mitochondrial inner membrane /// GO:0005739 // cellular component|mitochondrion /// GO:0045261 // cellular component|proton-transporting ATP synthase complex, catalytic core F(1) /// GO:0005524 // molecular function|ATP binding /// GO:0046933 // …	ATP synthase alpha/beta chain, C terminal domain /// Domain of unknown function (DUF4142)	236.318	127.299	195.147	170.849	101.153
TRINITY_DN203717_c35_g3_i1			79.8742	83.781	275.632	230.453	160.862
TRINITY_DN200765_c0_g1_i1		ShK domain-like	805.458	1.0207	7.92272	14.9896	0.115099
TRINITY_DN203216_c5_g1_i1			105.982	191.185	100.92	338.417	92.6498
TRINITY_DN191599_c0_g1_i1	GO:0005576 // cellular component|extracellular region /// GO:0046872 // molecular function|metal ion binding	C1q domain /// Bacterial toxin 33	152.545	105.785	243.809	256.298	69.158
TRINITY_DN192750_c0_g2_i1	GO:0005604 // cellular component|basement membrane /// GO:0070062 // cellular component|extracellular exosome /// GO:0005615 // cellular component|extracellular space /// GO:0005578 // cellular component|proteinaceous extracellular matrix /// GO:0005802 // cellular component|trans-Golgi network /// GO:0050839 // molecular function|cell adhesion molecule binding /// GO:0005518 // molecular functio…	Fasciclin domain	802.803	0.869604	12.2073	7.66884	0.326869
TRINITY_DN198982_c0_g1_i1	GO:0005737 // cellular component|cytoplasm /// GO:0005654 // cellular component|nucleoplasm /// GO:0005634 // cellular component|nucleus /// GO:0000502 // cellular component|proteasome complex /// GO:0071942 // cellular component|XPC complex /// GO:0003684 // molecular function|damaged DNA binding /// GO:0031593 // molecular function|polyubiquitin binding /// GO:0003697 // molecular function|sing…	UBA/TS-N domain /// XPC-binding domain /// Ubiquitin family /// Ubiquitin-2 like Rad60 SUMO-like	62.7322	393.648	145.819	170.165	50.9371
TRINITY_DN210478_c18_g5_i1			142.907	62.3004	255.175	238.227	123.863
TRINITY_DN210669_c11_g3_i1			140.625	13.3549	129.656	437.024	99.2502
TRINITY_DN206056_c0_g1_i1	GO:0022627 // cellular component|cytosolic small ribosomal subunit /// GO:0003723 // molecular function|RNA binding /// GO:0003735 // molecular function|structural constituent of ribosome /// GO:0006412 // biological process|translation	Ribosomal protein S19	177.119	186.452	212.242	137.934	104.046
TRINITY_DN199275_c2_g1_i2	GO:0016282 // cellular component|eukaryotic 43S preinitiation complex /// GO:0033290 // cellular component|eukaryotic 48S preinitiation complex /// GO:0005852 // cellular component|eukaryotic translation initiation factor 3 complex /// GO:0003743 // molecular function|translation initiation factor activity /// GO:0001731 // biological process|formation of translation preinitiation complex	JAB1/Mov34/MPN/PAD-1 ubiquitin protease	187.444	67.3231	153.04	222.13	185.626
TRINITY_DN208466_c1_g2_i5		Fibronectin type III domain /// Purple acid Phosphatase, N-terminal domain	4.54289	541.613	3.90369	153.187	110.674
TRINITY_DN195199_c0_g1_i2		TNF(Tumour Necrosis Factor) family	65.8979	132.57	467.222	137.636	10.4323
TRINITY_DN206614_c5_g1_i1			94.3648	82.764	273.57	306.474	56.2314
TRINITY_DN210635_c7_g3_i1			188.224	10.1299	208.501	291.207	114.205
TRINITY_DN209295_c16_g1_i2			110.889	62.7176	265.851	255.106	116.809
TRINITY_DN207136_c0_g1_i5	GO:0016021 // cellular component|integral component of membrane /// GO:0005886 // cellular component|plasma membrane /// GO:0005154 // molecular function|epidermal growth factor receptor binding /// GO:0007409 // biological process|axonogenesis /// GO:0042552 // biological process|myelination /// GO:0048666 // biological process|neuron development /// GO:0007165 // biological process|signal trans…	Leucine rich repeat /// Leucine Rich repeats (2 copies) /// Leucine-rich repeat /// Leucine rich repeats (6 copies) /// Leucine rich repeat N-terminal domain	790.174	1.57497	10.1314	8.71142	0.0786104
TRINITY_DN210611_c1_g5_i1			105.588	172.728	148.362	267.937	115.849
TRINITY_DN192373_c0_g1_i2	GO:0005634 // cellular component|nucleus /// GO:0008270 // molecular function|zinc ion binding /// GO:0060232 // biological process|delamination /// GO:0048813 // biological process|dendrite morphogenesis /// GO:0009880 // biological process|embryonic pattern specification /// GO:0035214 // biological process|eye-antennal disc development /// GO:0048526 // biological process|imaginal disc-derived…	PHD-finger /// C1 domain /// PHD-like zinc-binding domain	103.665	161.1	318.833	183.826	42.2135
TRINITY_DN210546_c1_g3_i1			3.82363	11.5551	8.2694	618.799	165.916
TRINITY_DN199148_c1_g1_i1	GO:0000790 // cellular component|nuclear chromatin /// GO:0005634 // cellular component|nucleus /// GO:0000987 // molecular function|core promoter proximal region sequence-specific DNA binding /// GO:0046872 // molecular function|metal ion binding /// GO:0003700 // molecular function|transcription factor activity, sequence-specific DNA binding /// GO:0044212 // molecular function|transcription re…	Zinc finger, C2H2 type /// Zinc-finger double domain /// C2H2-type zinc finger	47.1213	253.544	202.139	234.683	69.0172
TRINITY_DN191088_c0_g1_i1			77.712	247.005	85.5699	247.805	144.296
TRINITY_DN202005_c1_g2_i2		u-PAR/Ly-6 domain	767.742	1.21295	22.9566	9.61363	0.109422
TRINITY_DN209350_c0_g1_i1			87.6413	232.101	192.546	209.091	76.8647
TRINITY_DN195903_c0_g1_i1			480.502	5.55036	229.727	77.9951	3.63703
TRINITY_DN175230_c1_g2_i1			9.01574	58.558	702.212	24.9682	0.489131
TRINITY_DN202476_c1_g1_i1	GO:0005576 // cellular component|extracellular region /// GO:0005509 // molecular function|calcium ion binding /// GO:0007160 // biological process|cell-matrix adhesion	Ependymin	749.627	9.43119	23.6147	11.338	0.217275
TRINITY_DN210554_c0_g2_i2			93.2661	100.867	333.817	186.828	79.1739
TRINITY_DN206294_c0_g3_i1			108.179	127.984	304.075	193.297	59.7549
TRINITY_DN210458_c1_g3_i1	GO:0005789 // cellular component|endoplasmic reticulum membrane /// GO:0016021 // cellular component|integral component of membrane /// GO:0005507 // molecular function|copper ion binding /// GO:0016715 // molecular function|oxidoreductase activity, acting on paired donors, with incorporation or reduction of molecular oxygen, reduced ascorbate as one donor, and incorporation of one atom of oxygen		775.125	6.53105	5.37845	5.7446	0.059714
TRINITY_DN193352_c0_g1_i1	GO:0005737 // cellular component|cytoplasm /// GO:0070062 // cellular component|extracellular exosome /// GO:0061617 // cellular component|MICOS complex /// GO:0005743 // cellular component|mitochondrial inner membrane /// GO:0005739 // cellular component|mitochondrion /// GO:0005634 // cellular component|nucleus /// GO:0019902 // molecular function|phosphatase binding /// GO:0032947 // molecular…	Protein of Unknown function (DUF1690) /// Protein of unknown function (DUF737) /// Putative redox-active protein (C_GCAxxG_C_C) /// CCDC85 family /// Bacteriophage Mu Gam like protein	190.474	186.701	125.071	174.95	114.25
TRINITY_DN190782_c3_g8_i1			143.58	99.5029	246.401	243.891	56.4599
TRINITY_DN193148_c0_g1_i2	GO:0071920 // cellular component|cleavage body /// GO:0005847 // cellular component|mRNA cleavage and polyadenylation specificity factor complex /// GO:0003729 // molecular function|mRNA binding /// GO:0000166 // molecular function|nucleotide binding /// GO:0098789 // biological process|pre-mRNA cleavage required for polyadenylation	Hinge domain of cleavage stimulation factor subunit 2 /// RNA recognition motif. (a.k.a. RRM, RBD, or RNP domain) /// Transcription termination and cleavage factor C-terminal /// RNA recognition motif	89.862	204.243	221.987	210.726	59.5406
TRINITY_DN198869_c0_g3_i1			0.969628	0.217054	0.806548	1.87411	778.706
TRINITY_DN196202_c0_g6_i1			0.975733	0.705668	2.02282	0.803463	777.249
TRINITY_DN206483_c1_g1_i6	GO:0004332 // molecular function|fructose-bisphosphate aldolase activity /// GO:0006096 // biological process|glycolytic process	Fructose-bisphosphate aldolase class-I	82.5768	231.324	134.988	211.743	120.366
TRINITY_DN200745_c0_g1_i1		Peptidase family S49 N-terminal	0.123268	81.0433	32.4833	658.257	0.812132
TRINITY_DN210297_c6_g5_i7			121.047	80.5293	201.513	234.548	132.186
TRINITY_DN210180_c2_g4_i2			191.54	49.8303	400.197	108.967	18.4078
TRINITY_DN209885_c2_g2_i12			144.923	132.094	167.533	197.536	125.734
TRINITY_DN191719_c0_g1_i1		Ependymin	744.492	0.998586	10.8138	11.1329	0.0723891
TRINITY_DN199670_c1_g1_i1	GO:0005604 // cellular component|basement membrane /// GO:0005938 // cellular component|cell cortex /// GO:0030054 // cellular component|cell junction /// GO:0005576 // cellular component|extracellular region /// GO:0005509 // molecular function|calcium ion binding /// GO:0050896 // biological process|response to stimulus	Immunoglobulin domain /// Immunoglobulin I-set domain /// Immunoglobulin V-set domain /// CD80-like C2-set immunoglobulin domain	3.56423	11.3981	22.1934	549.302	179.454
TRINITY_DN210648_c11_g1_i1			80.3306	28.9001	213.346	318.399	123.364
TRINITY_DN198570_c3_g4_i1	GO:0005737 // cellular component|cytoplasm /// GO:0005829 // cellular component|cytosol /// GO:0005783 // cellular component|endoplasmic reticulum /// GO:0005654 // cellular component|nucleoplasm /// GO:0005634 // cellular component|nucleus /// GO:0048471 // cellular component|perinuclear region of cytoplasm /// GO:0043234 // cellular component|protein complex /// GO:0003677 // molecular function…	Nucleosome assembly protein (NAP) /// Bacteriophage Mu Gam like protein	145.67	88.9106	200.068	215.317	113.309
TRINITY_DN206752_c8_g2_i1			90.3659	62.8892	263.086	257.135	89.6059
TRINITY_DN208588_c5_g3_i1			96.5808	134.406	216.631	234.689	80.4739
TRINITY_DN190785_c0_g4_i1			115.547	72.062	261.967	227.055	85.3235
TRINITY_DN198941_c0_g1_i1	GO:0031164 // cellular component|contractile vacuolar membrane /// GO:0000331 // cellular component|contractile vacuole /// GO:0005737 // cellular component|cytoplasm /// GO:0005829 // cellular component|cytosol /// GO:0048471 // cellular component|perinuclear region of cytoplasm /// GO:0005524 // molecular function|ATP binding /// GO:0005516 // molecular function|calmodulin binding /// GO:000467…	von Willebrand factor type A domain	712.787	7.28837	19.3829	21.1213	0.154792
TRINITY_DN199240_c0_g1_i3			110.913	215.097	190.819	168.495	74.0409
TRINITY_DN181924_c0_g1_i1			187.419	92.5678	262.192	155.586	59.6491
TRINITY_DN201658_c5_g5_i1			232.189	42.6959	62.0068	156.675	262.034
TRINITY_DN170926_c0_g1_i1			27.5312	350.335	185.992	154.447	37.0121
TRINITY_DN208735_c42_g2_i1			121.221	62.9715	183.501	279.424	107.145
TRINITY_DN203671_c0_g1_i2	GO:0005737 // cellular component|cytoplasm /// GO:0016020 // cellular component|membrane /// GO:0005634 // cellular component|nucleus /// GO:0045930 // biological process|negative regulation of mitotic cell cycle /// GO:0030323 // biological process|respiratory tube development	Headcase protein /// Headcase protein family homologue	42.4663	104.347	400.835	169.524	35.5153
TRINITY_DN210674_c3_g2_i1	GO:0004190 // molecular function|aspartic-type endopeptidase activity /// GO:0004519 // molecular function|endonuclease activity /// GO:0003676 // molecular function|nucleic acid binding /// GO:0003964 // molecular function|RNA-directed DNA polymerase activity /// GO:0015074 // biological process|DNA integration	Reverse transcriptase (RNA-dependent DNA polymerase) /// Integrase core domain /// SCAN domain /// His(2)-Cys(2) zinc finger /// C2H2 zinc-finger	93.7281	109.168	247.361	238.117	63.8594
TRINITY_DN202541_c4_g1_i1	GO:0031164 // cellular component|contractile vacuolar membrane /// GO:0000331 // cellular component|contractile vacuole /// GO:0005737 // cellular component|cytoplasm /// GO:0005829 // cellular component|cytosol /// GO:0048471 // cellular component|perinuclear region of cytoplasm /// GO:0005524 // molecular function|ATP binding /// GO:0005516 // molecular function|calmodulin binding /// GO:000467…	von Willebrand factor type A domain /// Mediator complex subunit 25 von Willebrand factor type A	27.911	176.424	45.9492	332.962	167.239
TRINITY_DN202734_c0_g2_i4	GO:0005581 // cellular component|collagen trimer /// GO:0005578 // cellular component|proteinaceous extracellular matrix /// GO:0007155 // biological process|cell adhesion	Collagen triple helix repeat (20 copies) /// von Willebrand factor type A domain /// Protein of unknown function (DUF1194)	0.918127	1.39058	0.916451	0.435654	746.706
TRINITY_DN199318_c0_g1_i1	GO:0016021 // cellular component|integral component of membrane	OST3 / OST6 family, transporter family	240.908	107.49	117.685	124.904	155.851
TRINITY_DN168291_c0_g1_i1			119.05	6.73728	144.869	331.428	143.892
TRINITY_DN206288_c4_g2_i3			107.447	65.6694	230.549	218.277	123.275
TRINITY_DN175705_c0_g1_i1	GO:0005840 // cellular component|ribosome /// GO:0003735 // molecular function|structural constituent of ribosome /// GO:0006412 // biological process|translation	Ribosomal protein L36e	115.428	238.28	177.431	149.019	64.9062
TRINITY_DN199146_c3_g1_i1	GO:0009986 // cellular component|cell surface /// GO:0016021 // cellular component|integral component of membrane /// GO:0042806 // molecular function|fucose binding /// GO:0005537 // molecular function|mannose binding /// GO:0046872 // molecular function|metal ion binding	Lectin C-type domain /// CRISPR-associated protein	717.293	2.86889	10.5716	13.4572	0.202194
TRINITY_DN195947_c17_g1_i1			129.108	55.8429	220.896	229.751	108.117
TRINITY_DN196082_c0_g1_i2		Immunoglobulin domain	82.9407	151.516	256.969	213.271	38.6818
TRINITY_DN185868_c0_g2_i1	GO:0005737 // cellular component|cytoplasm /// GO:0005874 // cellular component|microtubule /// GO:0005525 // molecular function|GTP binding /// GO:0003924 // molecular function|GTPase activity /// GO:0005200 // molecular function|structural constituent of cytoskeleton /// GO:0007017 // biological process|microtubule-based process	Tubulin/FtsZ family, GTPase domain	193.867	37.4977	331.193	132.972	47.3257
TRINITY_DN182958_c1_g1_i1			733.385	1.69229	5.03068	0	0.203142
TRINITY_DN210077_c0_g3_i2	GO:0005737 // cellular component|cytoplasm /// GO:0005615 // cellular component|extracellular space /// GO:0007155 // biological process|cell adhesion	Thrombospondin type 1 domain /// Trypsin Inhibitor like cysteine rich domain	1.96146	22.159	476.269	119.3	116.723
TRINITY_DN205444_c0_g2_i3	GO:0031164 // cellular component|contractile vacuolar membrane /// GO:0000331 // cellular component|contractile vacuole /// GO:0005737 // cellular component|cytoplasm /// GO:0005829 // cellular component|cytosol /// GO:0048471 // cellular component|perinuclear region of cytoplasm /// GO:0005524 // molecular function|ATP binding /// GO:0005516 // molecular function|calmodulin binding /// GO:000467…	von Willebrand factor type A domain	716.091	0.798765	9.2728	6.32965	0.167721
TRINITY_DN199670_c4_g2_i2	GO:0005604 // cellular component|basement membrane /// GO:0005938 // cellular component|cell cortex /// GO:0030054 // cellular component|cell junction /// GO:0070062 // cellular component|extracellular exosome /// GO:0005509 // molecular function|calcium ion binding /// GO:0050896 // biological process|response to stimulus /// GO:0007601 // biological process|visual perception	Immunoglobulin domain /// Immunoglobulin I-set domain /// Immunoglobulin V-set domain /// Neurotransmitter-gated ion-channel ligand binding domain /// Immunoglobulin C1-set domain /// CD80-like C2-set immunoglobulin domain	6.32242	24.8974	74.8835	492.324	133.823
TRINITY_DN200872_c2_g2_i1	GO:0070062 // cellular component|extracellular exosome /// GO:0005764 // cellular component|lysosome /// GO:0005509 // molecular function|calcium ion binding /// GO:0007160 // biological process|cell-matrix adhesion	Ependymin	695.488	19.9885	8.9055	7.69131	0.119229
TRINITY_DN208135_c1_g2_i3			264.281	79.543	118.875	169.635	99.3948
TRINITY_DN202558_c0_g2_i1	GO:0005634 // cellular component|nucleus /// GO:0000987 // molecular function|core promoter proximal region sequence-specific DNA binding /// GO:0043985 // biological process|histone H4-R3 methylation /// GO:0010030 // biological process|positive regulation of seed germination	Cupin-like domain	59.6485	34.3208	77.6742	47.3908	512.172
TRINITY_DN204657_c0_g1_i7			221.726	118.869	286.744	92.2384	4.81141
TRINITY_DN206841_c2_g1_i2	GO:0005783 // cellular component|endoplasmic reticulum /// GO:0005789 // cellular component|endoplasmic reticulum membrane /// GO:0016021 // cellular component|integral component of membrane /// GO:0005634 // cellular component|nucleus /// GO:0035497 // molecular function|cAMP response element binding /// GO:0043565 // molecular function|sequence-specific DNA binding /// GO:0003700 // molecular f…	bZIP transcription factor /// Basic region leucine zipper /// bZIP Maf transcription factor /// Afadin- and alpha -actinin-Binding /// TolA binding protein trimerisation	63.6697	50.7746	209.172	212.322	186.914
TRINITY_DN208216_c3_g2_i2	GO:0032580 // cellular component|Golgi cisterna membrane /// GO:0016021 // cellular component|integral component of membrane /// GO:0048040 // molecular function|UDP-glucuronate decarboxylase activity /// GO:0042732 // biological process|D-xylose metabolic process /// GO:0033320 // biological process|UDP-D-xylose biosynthetic process	NAD dependent epimerase/dehydratase family /// GDP-mannose 4,6 dehydratase /// 3-beta hydroxysteroid dehydrogenase/isomerase family /// RmlD substrate binding domain /// Polysaccharide biosynthesis protein /// Male sterility protein /// NAD(P)H-binding /// short chain dehydrogenase	38.8134	51.7063	309.557	249.443	70.6862
TRINITY_DN196932_c7_g1_i1			50.9469	90.1569	151.995	374.218	52.6165
TRINITY_DN189852_c0_g1_i1	GO:0022625 // cellular component|cytosolic large ribosomal subunit /// GO:0005840 // cellular component|ribosome /// GO:0003723 // molecular function|RNA binding /// GO:0019843 // molecular function|rRNA binding /// GO:0003735 // molecular function|structural constituent of ribosome /// GO:0051298 // biological process|centrosome duplication /// GO:0002181 // biological process|cytoplasmic transl…	Ribosomal protein L6	139.235	132.843	179.79	168.053	97.874
TRINITY_DN195373_c0_g1_i1		Chitin binding Peritrophin-A domain /// Domain of unknown function (DUF5050)	706.691	0.56144	6.84288	2.27466	0.132952
TRINITY_DN205308_c0_g3_i1	GO:0005789 // cellular component|endoplasmic reticulum membrane /// GO:0005643 // cellular component|nuclear pore /// GO:0043022 // molecular function|ribosome binding /// GO:0003746 // molecular function|translation elongation factor activity /// GO:0051028 // biological process|mRNA transport /// GO:0045727 // biological process|positive regulation of translation /// GO:0045901 // biological pr…	Eukaryotic elongation factor 5A hypusine, DNA-binding OB fold	141.728	97.8056	150.74	188.507	136.763
TRINITY_DN199955_c0_g2_i2			6.9806	297.501	7.69144	263.457	139.448
TRINITY_DN207054_c0_g1_i2			58.988	260.206	90.6946	254.512	50.3624
TRINITY_DN197491_c0_g3_i2	GO:0005794 // cellular component|Golgi apparatus /// GO:0048471 // cellular component|perinuclear region of cytoplasm /// GO:0042942 // biological process|D-serine transport	Ankyrin repeats (many copies) /// Ankyrin repeats (3 copies) /// Ankyrin repeat	71.759	142.069	256.714	189.734	54.0563
TRINITY_DN210662_c1_g1_i2	GO:0008810 // molecular function|cellulase activity /// GO:0030248 // molecular function|cellulose binding /// GO:0030245 // biological process|cellulose catabolic process	Glycosyl hydrolase family 9	698.024	1.6617	10.0853	4.15711	0.0749523
TRINITY_DN207003_c0_g2_i2	GO:0005829 // cellular component|cytosol /// GO:0005634 // cellular component|nucleus /// GO:0003730 // molecular function|mRNA 3'-UTR binding /// GO:0003729 // molecular function|mRNA binding /// GO:0000166 // molecular function|nucleotide binding /// GO:0044822 // molecular function|poly(A) RNA binding /// GO:0070935 // biological process|3'-UTR-mediated mRNA stabilization /// GO:0007049 // bio…	RNA recognition motif. (a.k.a. RRM, RBD, or RNP domain) /// RNA recognition motif	58.18	214.781	309	98.9075	31.6853
TRINITY_DN196974_c0_g1_i1	GO:0001533 // cellular component|cornified envelope /// GO:0005737 // cellular component|cytoplasm /// GO:0070062 // cellular component|extracellular exosome /// GO:0005615 // cellular component|extracellular space /// GO:0005634 // cellular component|nucleus /// GO:0004869 // molecular function|cysteine-type endopeptidase inhibitor activity /// GO:0002020 // molecular function|protease binding /…	Cystatin domain /// MT0933-like antitoxin protein	385.03	62.361	51.3711	113.444	98.011
TRINITY_DN202903_c6_g4_i1			61.3203	264.699	201.3	130.026	52.4463
TRINITY_DN194185_c1_g1_i1	GO:0005634 // cellular component|nucleus /// GO:0043565 // molecular function|sequence-specific DNA binding /// GO:0030154 // biological process|cell differentiation /// GO:0007399 // biological process|nervous system development /// GO:0045944 // biological process|positive regulation of transcription from RNA polymerase II promoter /// GO:0045893 // biological process|positive regulation of tra…	HMG (high mobility group) box /// SOX transcription factor /// HMG-box domain	7.85839	17.9431	345.781	232.809	105.083
TRINITY_DN210648_c11_g2_i1			72.1696	175.06	182.832	209.106	70.043
TRINITY_DN208095_c0_g1_i4	GO:0005737 // cellular component|cytoplasm	14-3-3 protein /// Photosystem II Pbs27	172.853	64.8523	178.268	180.993	110.967
TRINITY_DN198055_c0_g1_i1	GO:0005576 // cellular component|extracellular region /// GO:0004181 // molecular function|metallocarboxypeptidase activity /// GO:0008270 // molecular function|zinc ion binding	Zinc carboxypeptidase /// Carboxypeptidase activation peptide	694.912	0.743678	8.54147	2.87379	0.571777
TRINITY_DN206079_c1_g1_i5			678.12	3.25581	15.9428	7.54448	0.12238
TRINITY_DN204257_c0_g1_i1			10.0383	346.229	3.81978	293.003	50.5502
TRINITY_DN191828_c0_g1_i1		Domain of unknown function (DUF4513)	141.964	44.6425	393.546	84.1202	38.0187
TRINITY_DN206452_c14_g1_i1			73.2754	182.611	228.567	164.693	52.9324
TRINITY_DN207166_c2_g2_i1		Synuclein	0.606901	0.283527	0.526776	0.494318	699.176
TRINITY_DN188679_c0_g2_i1			0.0973353	0.392199	0.874419	1.12878	695.855
TRINITY_DN207752_c0_g2_i1	GO:0005829 // cellular component|cytosol /// GO:0016020 // cellular component|membrane /// GO:0005634 // cellular component|nucleus /// GO:0008430 // molecular function|selenium binding /// GO:0015031 // biological process|protein transport	56kDa selenium binding protein (SBP56) /// Lactonase, 7-bladed beta-propeller	126.675	93.2953	224.321	203.166	50.8202
TRINITY_DN196003_c0_g1_i2	GO:0031164 // cellular component|contractile vacuolar membrane /// GO:0000331 // cellular component|contractile vacuole /// GO:0005737 // cellular component|cytoplasm /// GO:0005829 // cellular component|cytosol /// GO:0048471 // cellular component|perinuclear region of cytoplasm /// GO:0005524 // molecular function|ATP binding /// GO:0005516 // molecular function|calmodulin binding /// GO:000467…	von Willebrand factor type A domain /// Integrin beta chain VWA domain	680.311	1.2337	9.51242	6.72587	0.304321
TRINITY_DN210554_c0_g1_i2			95.9883	98.8869	253.45	168.793	76.3143
TRINITY_DN201810_c6_g9_i1			90.1786	176.765	205.105	143.822	76.4301
TRINITY_DN204641_c0_g1_i1	GO:0046872 // molecular function|metal ion binding /// GO:0004497 // molecular function|monooxygenase activity	Common central domain of tyrosinase	0.265252	0.356265	2.29465	0.630992	686.896
TRINITY_DN204497_c0_g1_i2		C-terminal domain of apextrin /// MAC/Perforin domain	674.364	1.0561	8.38383	5.21294	0.138037
TRINITY_DN197253_c0_g1_i1	GO:0005783 // cellular component|endoplasmic reticulum /// GO:0010339 // cellular component|external side of cell wall /// GO:0005576 // cellular component|extracellular region /// GO:0009277 // cellular component|fungal-type cell wall /// GO:0005794 // cellular component|Golgi apparatus /// GO:0004553 // molecular function|hydrolase activity, hydrolyzing O-glycosyl compounds /// GO:0046379 // bi…	Glycosyl hydrolase catalytic core	668.457	1.64198	12.5433	5.2499	0.193769
TRINITY_DN200319_c0_g1_i5			39.4766	127.565	368.091	124.758	24.1776
TRINITY_DN202568_c9_g2_i1			139.198	55.8331	199.489	198.607	90.6714
TRINITY_DN186526_c1_g5_i2	GO:0000786 // cellular component|nucleosome /// GO:0005634 // cellular component|nucleus /// GO:0003677 // molecular function|DNA binding	Core histone H2A/H2B/H3/H4 /// PCNA-associated factor	154.117	78.0372	225.239	141.07	84.7339
TRINITY_DN185667_c1_g1_i2	GO:0016021 // cellular component|integral component of membrane	Kazal-type serine protease inhibitor domain /// Keratin type II head	661.85	1.60331	13.2822	4.88592	0.0797635
TRINITY_DN200845_c2_g6_i1			97.3911	112.09	206.865	177.708	84.6292
TRINITY_DN203602_c0_g1_i1		Basic region leucine zipper /// bZIP transcription factor /// JAKMIP CC3 domain	46.5497	102.822	380.02	114.975	34.0572
TRINITY_DN206649_c3_g1_i2	GO:0005737 // cellular component|cytoplasm /// GO:0010494 // cellular component|cytoplasmic stress granule /// GO:0016607 // cellular component|nuclear speck /// GO:0005730 // cellular component|nucleolus /// GO:0005654 // cellular component|nucleoplasm /// GO:0005634 // cellular component|nucleus /// GO:0048471 // cellular component|perinuclear region of cytoplasm /// GO:0035198 // molecular fun…	RNA recognition motif. (a.k.a. RRM, RBD, or RNP domain) /// Zinc knuckle /// Limkain b1 /// Occluded RNA-recognition motif /// Calcipressin	97.1275	126.694	273.683	135.085	43.9339
TRINITY_DN179128_c0_g3_i1			69.3053	9.03359	188.563	352.428	56.8684
TRINITY_DN210069_c2_g1_i2		XPG domain containing /// XPG I-region	37.3474	27.934	422.381	170.164	15.4617
TRINITY_DN197316_c10_g3_i1			102.795	84.0944	197.218	196.38	92.6249
TRINITY_DN199760_c0_g3_i1			0.424847	3.99435	0.53009	527.746	139.228
TRINITY_DN196264_c0_g1_i1	GO:0005759 // cellular component|mitochondrial matrix /// GO:0031966 // cellular component|mitochondrial membrane /// GO:0005747 // cellular component|mitochondrial respiratory chain complex I /// GO:0005739 // cellular component|mitochondrion /// GO:0043209 // cellular component|myelin sheath /// GO:0005634 // cellular component|nucleus /// GO:0009055 // molecular function|electron carrier activ…	Respiratory-chain NADH dehydrogenase, 30 Kd subunit	129.862	160.699	131.92	178.963	70.3267
TRINITY_DN204093_c0_g3_i1	GO:0005604 // cellular component|basement membrane /// GO:0005938 // cellular component|cell cortex /// GO:0030054 // cellular component|cell junction /// GO:0070062 // cellular component|extracellular exosome /// GO:0005509 // molecular function|calcium ion binding /// GO:0050896 // biological process|response to stimulus /// GO:0007601 // biological process|visual perception	Immunoglobulin domain /// Immunoglobulin I-set domain /// CD80-like C2-set immunoglobulin domain /// Immunoglobulin C1-set domain /// Immunoglobulin V-set domain	3.27122	14.2793	26.3669	472.74	153.651
TRINITY_DN205079_c2_g5_i2			76.0686	103.86	79.7373	301.926	107.779
TRINITY_DN205074_c3_g2_i1			45.0885	277.251	148.111	147.285	49.3174
TRINITY_DN202019_c0_g1_i6	GO:0030246 // molecular function|carbohydrate binding /// GO:0007155 // biological process|cell adhesion	H-type lectin domain	84.0446	139.578	252.783	158.461	30.4614
TRINITY_DN209935_c3_g3_i3		RNA recognition motif. (a.k.a. RRM, RBD, or RNP domain) /// RNA binding motif	132.502	85.286	166.184	206.578	74.153
TRINITY_DN189707_c0_g1_i1	GO:0016021 // cellular component|integral component of membrane /// GO:0005743 // cellular component|mitochondrial inner membrane /// GO:0070469 // cellular component|respiratory chain /// GO:0051537 // molecular function|2 iron, 2 sulfur cluster binding /// GO:0046872 // molecular function|metal ion binding /// GO:0008121 // molecular function|ubiquinol-cytochrome-c reductase activity	Ubiquinol cytochrome reductase transmembrane region /// Rieske [2Fe-2S] domain	101.085	203.909	152.089	127.576	79.186
TRINITY_DN207055_c1_g5_i2			0.911089	0.437036	0.974384	1.04497	660.136
TRINITY_DN197932_c4_g2_i3			0.311773	34.7561	609.544	18.7732	0.04722
TRINITY_DN201306_c11_g3_i1			106.643	62.166	178.558	207.003	106.999
TRINITY_DN197689_c0_g1_i3	GO:0005764 // cellular component|lysosome /// GO:0008047 // molecular function|enzyme activator activity /// GO:0016787 // molecular function|hydrolase activity /// GO:0006689 // biological process|ganglioside catabolic process	ML domain	633.245	3.85831	14.9887	8.27018	0.257093
TRINITY_DN119804_c0_g1_i1			183.222	125.389	119.4	144.962	87.5957
TRINITY_DN210664_c1_g1_i1	GO:0016324 // cellular component|apical plasma membrane /// GO:0005887 // cellular component|integral component of plasma membrane /// GO:0004872 // molecular function|receptor activity /// GO:0007411 // biological process|axon guidance /// GO:0002168 // biological process|instar larval development	von Willebrand factor type C domain /// ShK domain-like	601.823	6.50093	23.4581	21.4629	6.13004
TRINITY_DN210550_c1_g1_i1			267.145	44.473	128.562	150.607	67.6538
TRINITY_DN204105_c0_g1_i2	GO:0005634 // cellular component|nucleus /// GO:0005667 // cellular component|transcription factor complex /// GO:0003682 // molecular function|chromatin binding /// GO:0000979 // molecular function|RNA polymerase II core promoter sequence-specific DNA binding /// GO:0000980 // molecular function|RNA polymerase II distal enhancer sequence-specific DNA binding /// GO:0000977 // molecular function|…	GATA zinc finger	16.1389	67.831	428.201	134.248	7.10216
TRINITY_DN205136_c3_g1_i2			642.722	0.8866	9.44423	0.196286	0
TRINITY_DN207991_c0_g1_i1	GO:0016021 // cellular component|integral component of membrane	MAC/Perforin domain	634.532	1.35067	9.79691	6.49485	0.353353
TRINITY_DN201306_c11_g8_i5			89.8806	99.1686	223.451	159.158	80.6073
TRINITY_DN200845_c2_g4_i1			99.0068	118.765	198.81	155.563	80.0915
TRINITY_DN209778_c3_g1_i2			102.586	77.2725	114.914	262.392	93.9052
TRINITY_DN208053_c0_g3_i2	GO:0070062 // cellular component|extracellular exosome /// GO:0005743 // cellular component|mitochondrial inner membrane /// GO:0005739 // cellular component|mitochondrion /// GO:0003988 // molecular function|acetyl-CoA C-acyltransferase activity /// GO:0044822 // molecular function|poly(A) RNA binding /// GO:0071456 // biological process|cellular response to hypoxia /// GO:0006631 // biological …	Thiolase, N-terminal domain /// Thiolase, C-terminal domain /// Beta-ketoacyl synthase, N-terminal domain	234.435	78.0492	101.001	154.143	83.4048
TRINITY_DN207838_c0_g1_i4			119.238	37.862	376.612	80.4902	36.1243
TRINITY_DN196166_c0_g1_i2		Domain of unknown function (DUF4773)	124.91	66.4283	290.845	145.293	20.8928
TRINITY_DN196965_c7_g2_i1	GO:0005751 // cellular component|mitochondrial respiratory chain complex IV /// GO:0004129 // molecular function|cytochrome-c oxidase activity	Cytochrome c oxidase subunit VIa	209.419	79.2268	123.318	158.93	75.9978
TRINITY_DN191770_c0_g1_i1			602.871	8.2634	25.6926	8.56853	0.228201
TRINITY_DN199937_c5_g3_i1			155.79	56.2208	194.886	183.354	54.9151
TRINITY_DN209269_c4_g3_i3			227.608	7.77465	143.413	139.81	126.457
TRINITY_DN202200_c0_g1_i1		Lectin C-type domain /// Chordopoxvirus A33R protein	596.509	1.26716	28.9737	17.2812	0.571564
TRINITY_DN196153_c4_g1_i3	GO:0005576 // cellular component|extracellular region /// GO:0004181 // molecular function|metallocarboxypeptidase activity /// GO:0008270 // molecular function|zinc ion binding	Zinc carboxypeptidase /// Carboxypeptidase activation peptide	630.214	0.448856	8.42842	3.61717	0.172091
TRINITY_DN199380_c1_g1_i1		Transmembrane protein 223	73.8313	101.067	257.41	128.254	81.424
TRINITY_DN191572_c0_g1_i1	GO:0005811 // cellular component|lipid particle /// GO:0005875 // cellular component|microtubule associated complex /// GO:0000276 // cellular component|mitochondrial proton-transporting ATP synthase complex, coupling factor F(o) /// GO:0005739 // cellular component|mitochondrion /// GO:0015078 // molecular function|hydrogen ion transmembrane transporter activity /// GO:0046034 // biological proc…	ATP synthase D chain, mitochondrial (ATP5H)	151.372	115.577	145.603	139.393	86.4318
TRINITY_DN203369_c1_g3_i9	GO:0005861 // cellular component|troponin complex /// GO:0046872 // molecular function|metal ion binding	Troponin	2.61082	490.397	12.8653	100.87	31.3011
TRINITY_DN190782_c2_g2_i5		BRICHOS domain /// Fungal immunomodulatory protein Fve	629.802	0.405643	6.48147	0.583738	0.0686132
TRINITY_DN170530_c0_g1_i1			79.1863	87.6899	275.355	163.336	30.5461
TRINITY_DN201898_c4_g1_i1	GO:0005634 // cellular component|nucleus /// GO:0003677 // molecular function|DNA binding /// GO:0008270 // molecular function|zinc ion binding /// GO:0006355 // biological process|regulation of transcription, DNA-templated /// GO:0006351 // biological process|transcription, DNA-templated	Bromodomain /// PHD-finger /// PHD-like zinc-binding domain	149.193	96.4799	123.406	154.235	112.627
TRINITY_DN201747_c12_g2_i1			64.114	187.48	186.152	159.847	38.0146
TRINITY_DN206508_c0_g1_i1	GO:0005615 // cellular component|extracellular space /// GO:0030133 // cellular component|transport vesicle /// GO:0004252 // molecular function|serine-type endopeptidase activity	Subtilase family /// Proprotein convertase P-domain /// Peptidase S8 pro-domain	574.774	6.56589	22.1357	26.1918	5.73474
TRINITY_DN185769_c0_g1_i1	GO:0005886 // cellular component|plasma membrane /// GO:0005578 // cellular component|proteinaceous extracellular matrix /// GO:0005509 // molecular function|calcium ion binding /// GO:0030246 // molecular function|carbohydrate binding /// GO:0005540 // molecular function|hyaluronic acid binding /// GO:0007155 // biological process|cell adhesion /// GO:0007417 // biological process|central nervou…	Lectin C-type domain /// UL45 protein, carbohydrate-binding C-type lectin-like /// Chordopoxvirus A33R protein	622.607	3.57763	5.10491	3.13655	0.29047
TRINITY_DN197977_c0_g1_i1	GO:0000243 // cellular component|commitment complex /// GO:0071010 // cellular component|prespliceosome /// GO:0005685 // cellular component|U1 snRNP /// GO:0071004 // cellular component|U2-type prespliceosome /// GO:0003729 // molecular function|mRNA binding /// GO:0030627 // molecular function|pre-mRNA 5'-splice site binding /// GO:0030619 // molecular function|U1 snRNA binding /// GO:0008270 /…	U1 zinc finger	140.599	124.461	180.52	135.534	52.9
TRINITY_DN195415_c12_g2_i1			96.6674	97.6563	177.537	189.981	71.8185
TRINITY_DN205922_c1_g3_i1			69.0653	123.074	253.231	138.895	48.9987
TRINITY_DN202621_c13_g6_i2			135.306	33.7254	190.704	184.005	89.4747
TRINITY_DN167892_c0_g1_i1	GO:0005576 // cellular component|extracellular region /// GO:0004867 // molecular function|serine-type endopeptidase inhibitor activity /// GO:0010951 // biological process|negative regulation of endopeptidase activity		601.961	6.35101	16.8568	6.17662	0.153465
TRINITY_DN198560_c25_g19_i1			94.2815	32.6623	175.119	239.92	88.9219
TRINITY_DN210234_c0_g1_i3	GO:0097449 // cellular component|astrocyte projection /// GO:0030424 // cellular component|axon /// GO:0044297 // cellular component|cell body /// GO:0000785 // cellular component|chromatin /// GO:0005737 // cellular component|cytoplasm /// GO:0005856 // cellular component|cytoskeleton /// GO:0005829 // cellular component|cytosol /// GO:0031307 // cellular component|integral component of mitochon…	Protein kinase domain /// Protein tyrosine kinase /// Kinase-like	62.6846	183.408	157.104	163.835	63.1274
TRINITY_DN207865_c0_g1_i1	GO:0005737 // cellular component|cytoplasm /// GO:0005829 // cellular component|cytosol /// GO:0005654 // cellular component|nucleoplasm /// GO:0005634 // cellular component|nucleus /// GO:0022624 // cellular component|proteasome accessory complex /// GO:0000502 // cellular component|proteasome complex /// GO:0008540 // cellular component|proteasome regulatory particle, base subcomplex /// GO:004…	von Willebrand factor type A domain /// Ubiquitin interaction motif /// Ssl1-like	66.2386	175.867	155.471	163.303	69.1466
TRINITY_DN208053_c0_g1_i1	GO:0070062 // cellular component|extracellular exosome /// GO:0005743 // cellular component|mitochondrial inner membrane /// GO:0005739 // cellular component|mitochondrion /// GO:0003988 // molecular function|acetyl-CoA C-acyltransferase activity /// GO:0044822 // molecular function|poly(A) RNA binding /// GO:0071456 // biological process|cellular response to hypoxia /// GO:0006631 // biological …		215.19	151.558	101.141	112.645	48.7716
TRINITY_DN204737_c6_g2_i4			106.471	111.809	224.684	151.115	33.4032
TRINITY_DN210608_c0_g1_i2	GO:0005576 // cellular component|extracellular region /// GO:0008289 // molecular function|lipid binding /// GO:0005319 // molecular function|lipid transporter activity /// GO:0016055 // biological process|Wnt signaling pathway	von Willebrand factor type D domain /// AI-2E family transporter	604.582	5.22402	9.65414	6.44365	1.11589
TRINITY_DN193973_c0_g1_i1	GO:0070062 // cellular component|extracellular exosome /// GO:0005764 // cellular component|lysosome /// GO:0005509 // molecular function|calcium ion binding /// GO:0007160 // biological process|cell-matrix adhesion	Ependymin	585.292	6.30226	18.6906	16.5458	0.160907
TRINITY_DN205262_c0_g1_i2			604.54	3.2148	9.35244	8.94224	0.0743622
TRINITY_DN196055_c3_g1_i1	GO:0005654 // cellular component|nucleoplasm /// GO:0044822 // molecular function|poly(A) RNA binding /// GO:0003723 // molecular function|RNA binding /// GO:0006355 // biological process|regulation of transcription, DNA-templated /// GO:0006351 // biological process|transcription, DNA-templated	KH domain	146.223	85.0483	182.23	143.121	68.859
TRINITY_DN115732_c0_g1_i1			56.9486	184.916	175.674	194.02	13.626
TRINITY_DN209064_c7_g4_i1			83.6437	97.3999	183.343	192.211	67.6148
TRINITY_DN205957_c1_g1_i1			0.806576	0.372394	1.40893	0.562124	620.433
TRINITY_DN193983_c2_g2_i1			0.411895	0.414918	0.308357	0.183719	621.907
TRINITY_DN180756_c0_g1_i1			41.1549	14.9626	386.149	142.104	38.3985
TRINITY_DN207593_c0_g3_i1	GO:0005737 // cellular component|cytoplasm /// GO:0031417 // cellular component|NatC complex /// GO:0005844 // cellular component|polysome /// GO:0043066 // biological process|negative regulation of apoptotic process /// GO:0048659 // biological process|smooth muscle cell proliferation		99.6816	118.763	121.47	211.643	71.1571
TRINITY_DN206130_c1_g1_i4			0.410851	4.71348	1.02525	264.847	348.979
TRINITY_DN190407_c0_g1_i2			57.8109	87.0714	144.159	155.414	174.189
TRINITY_DN199625_c0_g2_i3	GO:0033186 // cellular component|CAF-1 complex /// GO:0035098 // cellular component|ESC/E(Z) complex /// GO:0000790 // cellular component|nuclear chromatin /// GO:0005654 // cellular component|nucleoplasm /// GO:0005634 // cellular component|nucleus /// GO:0016581 // cellular component|NuRD complex /// GO:0016589 // cellular component|NURF complex /// GO:0043234 // cellular component|protein comp…	Histone-binding protein RBBP4 or subunit C of CAF1 complex /// WD domain, G-beta repeat /// Anaphase-promoting complex subunit 4 WD40 domain	104.743	140.183	156.178	158.425	58.4497
TRINITY_DN202130_c0_g1_i1	GO:0005956 // cellular component|protein kinase CK2 complex /// GO:0046872 // molecular function|metal ion binding /// GO:0019887 // molecular function|protein kinase regulator activity /// GO:0016055 // biological process|Wnt signaling pathway	Casein kinase II regulatory subunit	92.278	135.053	165.847	162.48	61.7943
TRINITY_DN202001_c1_g1_i1	GO:0005615 // cellular component|extracellular space /// GO:0042589 // cellular component|zymogen granule membrane /// GO:0047372 // molecular function|acylglycerol lipase activity /// GO:0005509 // molecular function|calcium ion binding /// GO:0047714 // molecular function|galactolipase activity /// GO:0016298 // molecular function|lipase activity /// GO:0004620 // molecular function|phospholipa…	Lipase /// Alpha/beta hydrolase family /// alpha/beta hydrolase fold /// Serine aminopeptidase, S33 /// Putative serine esterase (DUF676)	607.773	1.07095	5.24481	2.55338	0.130055
TRINITY_DN193451_c0_g1_i1	GO:0030425 // cellular component|dendrite /// GO:0000502 // cellular component|proteasome complex /// GO:0005838 // cellular component|proteasome regulatory particle /// GO:0008541 // cellular component|proteasome regulatory particle, lid subcomplex /// GO:0008283 // biological process|cell proliferation /// GO:0000022 // biological process|mitotic spindle elongation /// GO:0007052 // biological …	Maintenance of mitochondrial structure and function /// JAB1/Mov34/MPN/PAD-1 ubiquitin protease	83.3413	145.04	120.462	192.384	73.7237
TRINITY_DN188679_c0_g1_i1			0.314189	0.421994	1.09766	1.12111	611.361
TRINITY_DN197477_c5_g3_i1			65.4572	258.502	62.4121	195.346	31.9613
TRINITY_DN181702_c0_g4_i1			594.117	1.99161	16.2812	0	0.449166
TRINITY_DN210115_c0_g2_i1			14.6727	456.486	28.8693	83.392	28.6673
TRINITY_DN200569_c0_g1_i1	GO:0005892 // cellular component|acetylcholine-gated channel complex /// GO:0030054 // cellular component|cell junction /// GO:0045211 // cellular component|postsynaptic membrane /// GO:0015464 // molecular function|acetylcholine receptor activity /// GO:0004889 // molecular function|acetylcholine-activated cation-selective channel activity /// GO:0098655 // biological process|cation transmembran…	Neurotransmitter-gated ion-channel ligand binding domain	0.235642	9.81136	586.736	14.8898	0.0356895
TRINITY_DN163877_c0_g1_i1			100.876	42.3401	146.542	224.702	95.6939
TRINITY_DN209451_c1_g1_i2		Sleepless protein	89.8759	85.5322	143.649	206.198	83.2654
TRINITY_DN194985_c0_g1_i1			52.5756	85.8097	241.439	181.505	46.1504
TRINITY_DN205990_c0_g1_i6	GO:0005737 // cellular component|cytoplasm /// GO:0016020 // cellular component|membrane /// GO:0005634 // cellular component|nucleus /// GO:0044822 // molecular function|poly(A) RNA binding /// GO:0000978 // molecular function|RNA polymerase II core promoter proximal region sequence-specific DNA binding /// GO:0001077 // molecular function|transcriptional activator activity, RNA polymerase II co…	KH domain /// Domain of unknown function (DUF1897)	112.628	130.05	153.854	141.826	68.8946
TRINITY_DN189690_c0_g3_i1			2.85214	0.806477	1.19871	466.678	134.913
TRINITY_DN203393_c0_g1_i3	GO:0000932 // cellular component|cytoplasmic mRNA processing body	BTB/POZ domain /// PHR domain /// BTB And C-terminal Kelch	0.0414931	584.191	0.807638	13.6584	7.30561
TRINITY_DN199891_c1_g2_i2			4.02197	481.574	2.4179	71.1048	45.6241
TRINITY_DN208350_c1_g1_i5	GO:0070062 // cellular component|extracellular exosome /// GO:0016021 // cellular component|integral component of membrane /// GO:0005743 // cellular component|mitochondrial inner membrane /// GO:0006915 // biological process|apoptotic process	Inhibitor of apoptosis-promoting Bax1 /// Cation transporting ATPase, C-terminus	107.551	113.826	107.663	205.887	68.9087
TRINITY_DN189269_c0_g1_i1	GO:0005737 // cellular component|cytoplasm /// GO:0004365 // molecular function|glyceraldehyde-3-phosphate dehydrogenase (NAD+) (phosphorylating) activity /// GO:0051287 // molecular function|NAD binding /// GO:0050661 // molecular function|NADP binding /// GO:0006006 // biological process|glucose metabolic process /// GO:0006096 // biological process|glycolytic process	Glyceraldehyde 3-phosphate dehydrogenase, C-terminal domain /// Glyceraldehyde 3-phosphate dehydrogenase, NAD binding domain /// D-isomer specific 2-hydroxyacid dehydrogenase, NAD binding domain	139.97	111.025	112	153.447	87.3155
TRINITY_DN210078_c6_g2_i1			71.4001	71.3821	224.965	163.499	72.5009
TRINITY_DN189143_c1_g1_i1			573.055	0.328727	18.567	10.48	0.111206
TRINITY_DN196186_c0_g1_i1	GO:0005737 // cellular component|cytoplasm /// GO:0005874 // cellular component|microtubule /// GO:0005525 // molecular function|GTP binding /// GO:0003924 // molecular function|GTPase activity /// GO:0005200 // molecular function|structural constituent of cytoskeleton /// GO:0007017 // biological process|microtubule-based process	Tubulin/FtsZ family, GTPase domain /// Tubulin C-terminal domain /// Tubulin domain	590.245	0.796901	7.43588	3.72458	0.279572
TRINITY_DN203786_c2_g1_i3	GO:0005741 // cellular component|mitochondrial outer membrane /// GO:0046930 // cellular component|pore complex /// GO:0000166 // molecular function|nucleotide binding /// GO:0015288 // molecular function|porin activity /// GO:0008308 // molecular function|voltage-gated anion channel activity	Eukaryotic porin	120.669	109.484	127.984	156.548	86.2722
TRINITY_DN200037_c3_g2_i1			51.1665	183.609	23.3894	197.885	144.315
TRINITY_DN198084_c1_g1_i1	GO:0016324 // cellular component|apical plasma membrane /// GO:0016327 // cellular component|apicolateral plasma membrane /// GO:0016021 // cellular component|integral component of membrane /// GO:0005886 // cellular component|plasma membrane /// GO:0016028 // cellular component|rhabdomere /// GO:0005918 // cellular component|septate junction /// GO:0035003 // cellular component|subapical complex…	EGF-like domain /// Calcium-binding EGF domain /// Human growth factor-like EGF /// Pvs28 EGF domain /// EGF domain	584.308	1.67172	9.8261	4.0375	0.12853
TRINITY_DN188303_c0_g1_i1			1.51623	4.7752	0.104377	2.42531	591.125
TRINITY_DN196123_c10_g6_i1			80.3138	109.543	231.335	120.381	57.7792
TRINITY_DN197345_c0_g1_i3			576.779	2.56586	18.1917	0.818005	0.0694411
TRINITY_DN201320_c4_g1_i3	GO:0016021 // cellular component|integral component of membrane	Tetraspanin family /// Tight junction protein, Claudin-like	128.511	32.1689	367.105	64.0157	6.58499
TRINITY_DN189851_c0_g1_i2	GO:0043292 // cellular component|contractile fiber /// GO:0005737 // cellular component|cytoplasm /// GO:0005739 // cellular component|mitochondrion /// GO:0005634 // cellular component|nucleus /// GO:0005886 // cellular component|plasma membrane /// GO:0030018 // cellular component|Z disc /// GO:0042802 // molecular function|identical protein binding /// GO:0051016 // biological process|barbed-e…	Hsp20/alpha crystallin family /// Paralemmin	5.39696	473.314	2.35212	74.5675	41.7222
TRINITY_DN191543_c0_g1_i1	GO:0005737 // cellular component|cytoplasm /// GO:0005874 // cellular component|microtubule		0.285024	0.382822	2.70279	0.381391	592.556
TRINITY_DN193656_c0_g1_i2			583.751	0.756073	10.1141	1.36954	0.162766
TRINITY_DN134897_c0_g2_i1			76.1181	122.373	162.155	149.18	86.0152
TRINITY_DN195412_c5_g1_i2			13.6313	21.1565	493.762	46.6135	20.4046
TRINITY_DN202575_c2_g7_i1			123.128	94.9769	140.831	162.137	73.9608
TRINITY_DN192325_c1_g1_i1	GO:0022625 // cellular component|cytosolic large ribosomal subunit /// GO:0070062 // cellular component|extracellular exosome /// GO:0005925 // cellular component|focal adhesion /// GO:0016020 // cellular component|membrane /// GO:0005634 // cellular component|nucleus /// GO:0044822 // molecular function|poly(A) RNA binding /// GO:0003735 // molecular function|structural constituent of ribosome /…	Ribosomal L27e protein family /// KOW motif	145.216	106.05	109.058	150.57	83.7781
TRINITY_DN208834_c7_g2_i7			90.2705	63.551	184.413	180.508	75.4881
TRINITY_DN196313_c0_g1_i1		Domain of unknown function (DUF4773)	97.7844	106.624	152.703	210.716	25.7279
TRINITY_DN204306_c0_g2_i3	GO:0005737 // cellular component|cytoplasm /// GO:0005125 // molecular function|cytokine activity /// GO:0006355 // biological process|regulation of transcription, DNA-templated /// GO:0006351 // biological process|transcription, DNA-templated	LITAF-like zinc ribbon domain	101.101	84.4493	246.87	108.369	50.5876
TRINITY_DN196881_c3_g4_i5		Arthropod defensin /// Myticin pre-proprotein from the mussel /// Gamma-thionin family	86.7678	236.99	38.1147	215.51	13.4943
TRINITY_DN201576_c4_g1_i1			63.7487	62.9647	145.945	227.769	87.3157
TRINITY_DN202164_c12_g2_i1			63.4004	98.802	223.996	155.245	45.5192
TRINITY_DN204446_c0_g1_i1	GO:0005576 // cellular component|extracellular region /// GO:0004222 // molecular function|metalloendopeptidase activity /// GO:0008270 // molecular function|zinc ion binding	Astacin (Peptidase family M12A) /// MAM domain, meprin/A5/mu	565.706	2.64486	12.9381	4.89193	0.113258
TRINITY_DN180885_c0_g1_i3			566.008	0.661288	13.3675	4.47995	0.178968
TRINITY_DN194112_c0_g1_i1	GO:0005737 // cellular component|cytoplasm /// GO:0070062 // cellular component|extracellular exosome /// GO:0005634 // cellular component|nucleus /// GO:0004053 // molecular function|arginase activity /// GO:0046872 // molecular function|metal ion binding /// GO:0006525 // biological process|arginine metabolic process /// GO:0000050 // biological process|urea cycle	Arginase family	30.3044	113.65	335.205	94.3394	10.6556
TRINITY_DN200726_c0_g1_i1	GO:0005783 // cellular component|endoplasmic reticulum /// GO:0005788 // cellular component|endoplasmic reticulum lumen /// GO:0042470 // cellular component|melanosome /// GO:0005886 // cellular component|plasma membrane /// GO:0003756 // molecular function|protein disulfide isomerase activity /// GO:0046982 // molecular function|protein heterodimerization activity /// GO:0045454 // biological pr…	Thioredoxin /// Thioredoxin-like domain /// OST3 / OST6 family, transporter family /// Thioredoxin-like	100.731	35.0614	56.8965	113.676	277.453
TRINITY_DN209840_c12_g1_i1			81.4432	80.4575	184.726	163.838	72.2154
TRINITY_DN200479_c4_g2_i1			56.3942	132.193	147.364	201.911	44.5812
TRINITY_DN208790_c4_g5_i1			70.7276	68.4957	202.115	176.603	63.4372
TRINITY_DN210003_c1_g1_i2	GO:0005783 // cellular component|endoplasmic reticulum /// GO:0016021 // cellular component|integral component of membrane /// GO:0005739 // cellular component|mitochondrion /// GO:0005886 // cellular component|plasma membrane /// GO:0043235 // cellular component|receptor complex /// GO:0042813 // molecular function|Wnt-activated receptor activity /// GO:0017147 // molecular function|Wnt-protein …	Low-density lipoprotein receptor repeat class B /// Scavenger receptor cysteine-rich domain /// Domain of unknown function (DUF5050) /// SMP-30/Gluconolaconase/LRE-like region /// Lactonase, 7-bladed beta-propeller	568.373	1.44148	6.12308	5.33139	0.0334659
TRINITY_DN197615_c6_g2_i1			0.649526	1.30859	0.64834	0.434565	577.117
TRINITY_DN193239_c0_g2_i1		TNF(Tumour Necrosis Factor) family	102.86	58.5807	238.732	132.071	47.6475
TRINITY_DN199506_c0_g1_i1	GO:0070062 // cellular component|extracellular exosome /// GO:0016021 // cellular component|integral component of membrane /// GO:0005743 // cellular component|mitochondrial inner membrane /// GO:0005747 // cellular component|mitochondrial respiratory chain complex I /// GO:0005739 // cellular component|mitochondrion /// GO:0031965 // cellular component|nuclear membrane /// GO:0005654 // cellular…	NADH-ubiquinone oxidoreductase B15 subunit (NDUFB4)	92.1291	200.27	140.236	100.857	46.0155
TRINITY_DN204136_c0_g1_i6			92.246	88.4497	249.385	101.415	47.7064
TRINITY_DN210553_c1_g1_i5			135.489	17.8078	140.651	164.29	120.441
TRINITY_DN209735_c2_g1_i1		Mucin-2 protein WxxW repeating region /// F5/8 type C domain /// Low-density lipoprotein receptor domain class A /// von Willebrand factor type C domain	437.79	128.854	6.40706	3.35613	0.579113
TRINITY_DN198560_c25_g6_i1			94.1786	3.19998	173.465	201.282	103.987
TRINITY_DN205814_c3_g3_i6		Endonuclease/Exonuclease/phosphatase family	87.549	28.0166	333.935	100.394	26.0176
TRINITY_DN202708_c0_g1_i1			41.2653	101.485	278.22	132.958	21.9602
TRINITY_DN203452_c2_g1_i1			128.375	50.0738	79.2843	156.394	161.561
TRINITY_DN209476_c0_g2_i1			107.103	32.3519	173.271	173.96	88.8481
TRINITY_DN204182_c5_g2_i2	GO:0005887 // cellular component|integral component of plasma membrane /// GO:0033017 // cellular component|sarcoplasmic reticulum membrane /// GO:0005524 // molecular function|ATP binding /// GO:0005388 // molecular function|calcium-transporting ATPase activity /// GO:0046872 // molecular function|metal ion binding /// GO:0070588 // biological process|calcium ion transmembrane transport /// GO:0…	Cation transporting ATPase, C-terminus /// haloacid dehalogenase-like hydrolase /// Cation transport ATPase (P-type)	31.2813	146.874	65.9898	272.36	58.5768
TRINITY_DN183259_c2_g1_i1			59.895	169.562	166.171	136.857	41.8789
TRINITY_DN208162_c3_g2_i4		KH domain	99.2417	104.89	116.917	149.025	103.628
TRINITY_DN206854_c7_g2_i2	GO:0005737 // cellular component|cytoplasm /// GO:0005874 // cellular component|microtubule /// GO:0005525 // molecular function|GTP binding /// GO:0003924 // molecular function|GTPase activity /// GO:0005200 // molecular function|structural constituent of cytoskeleton /// GO:0007017 // biological process|microtubule-based process	Tubulin C-terminal domain	44.4709	218.656	33.7137	198.455	74.1747
TRINITY_DN206130_c0_g4_i1	GO:0009986 // cellular component|cell surface /// GO:0005887 // cellular component|integral component of plasma membrane /// GO:0030308 // biological process|negative regulation of cell growth /// GO:0042060 // biological process|wound healing	F5/8 type C domain	0.376247	3.73177	0.953343	338.451	224.779
TRINITY_DN205883_c3_g1_i1		EF-hand domain pair /// EF hand /// HMGL-like	94.1699	55.4326	309.328	50.4641	57.9413
TRINITY_DN202917_c0_g1_i1	GO:0016324 // cellular component|apical plasma membrane /// GO:0031526 // cellular component|brush border membrane /// GO:0005905 // cellular component|coated pit /// GO:0005829 // cellular component|cytosol /// GO:0030139 // cellular component|endocytic vesicle /// GO:0005783 // cellular component|endoplasmic reticulum /// GO:0010008 // cellular component|endosome membrane /// GO:0070062 // cell…	CUB domain /// Mature oligodendrocyte transmembrane protein, TMEM132D, C-term	141.104	50.5943	294.125	66.4584	14.9457
TRINITY_DN202614_c3_g1_i1		Tissue inhibitor of metalloproteinase	337.256	106.601	19.0669	92.1427	10.6556
TRINITY_DN200220_c10_g4_i2			62.0801	124.805	180.993	153.054	42.1128
TRINITY_DN210543_c0_g2_i2	GO:0016021 // cellular component|integral component of membrane /// GO:0016020 // cellular component|membrane /// GO:0005743 // cellular component|mitochondrial inner membrane /// GO:0005746 // cellular component|mitochondrial respiratory chain /// GO:0005739 // cellular component|mitochondrion /// GO:0051287 // molecular function|NAD binding /// GO:0008750 // molecular function|NAD(P)+ transhydr…	NAD(P) transhydrogenase beta subunit /// 4TM region of pyridine nucleotide transhydrogenase, mitoch	90.4088	98.2131	137.741	104.331	130.035
TRINITY_DN161170_c0_g1_i1			56.3456	101.909	236.955	135.941	28.8747
TRINITY_DN202863_c0_g1_i2	GO:0005737 // cellular component|cytoplasm /// GO:0043231 // cellular component|intracellular membrane-bounded organelle /// GO:0005741 // cellular component|mitochondrial outer membrane /// GO:0006974 // biological process|cellular response to DNA damage stimulus /// GO:0035694 // biological process|mitochondrial protein catabolic process /// GO:0035695 // biological process|mitophagy by induced…	Mitochondria-eating protein /// Golgin subfamily A member 5	38.2003	37.1391	331.527	108.044	44.1137
TRINITY_DN206462_c4_g2_i1			0.243865	0.32754	2.06907	0.870176	555.465
TRINITY_DN203239_c0_g2_i1	GO:0016021 // cellular component|integral component of membrane /// GO:0043235 // cellular component|receptor complex /// GO:0005509 // molecular function|calcium ion binding /// GO:0005041 // molecular function|low-density lipoprotein receptor activity /// GO:0001701 // biological process|in utero embryonic development /// GO:0015031 // biological process|protein transport /// GO:0006898 // biol…	Low-density lipoprotein receptor domain class A /// Glucosidase II beta subunit-like	1.42587	3.23176	1.24536	421.5	130.708
TRINITY_DN203717_c33_g1_i1			91.3374	70.3773	143.22	184.857	67.0784
TRINITY_DN196850_c18_g1_i3			67.018	92.446	184.202	142.475	70.1001
TRINITY_DN210594_c37_g1_i4			69.2828	52.0263	262.401	119.747	52.5501
TRINITY_DN199127_c1_g2_i1			5.7423	339.614	8.24704	154.41	47.5367
TRINITY_DN207123_c1_g1_i1	GO:0005576 // cellular component|extracellular region /// GO:0020037 // molecular function|heme binding /// GO:0004601 // molecular function|peroxidase activity /// GO:0006979 // biological process|response to oxidative stress	Animal haem peroxidase	0.976784	0.471478	0.38086	0.530983	552.654
TRINITY_DN194315_c8_g1_i1			144.077	31.2475	43.7335	309.832	25.0051
TRINITY_DN208240_c0_g2_i1			537.45	2.22707	8.16756	5.59509	0.212918
TRINITY_DN200396_c5_g2_i1	GO:0070062 // cellular component|extracellular exosome /// GO:0005753 // cellular component|mitochondrial proton-transporting ATP synthase complex /// GO:0000276 // cellular component|mitochondrial proton-transporting ATP synthase complex, coupling factor F(o) /// GO:0043209 // cellular component|myelin sheath /// GO:0005654 // cellular component|nucleoplasm /// GO:0016887 // molecular function|A…	Mitochondrial ATP synthase B chain precursor (ATP-synt_B)	117.056	93.753	127.052	141.754	72.757
TRINITY_DN192069_c0_g1_i1	GO:0005829 // cellular component|cytosol /// GO:0005887 // cellular component|integral component of plasma membrane /// GO:0043005 // cellular component|neuron projection /// GO:0004979 // molecular function|beta-endorphin receptor activity /// GO:0001965 // molecular function|G-protein alpha-subunit binding /// GO:0031681 // molecular function|G-protein beta-subunit binding /// GO:0004930 // mol…	7 transmembrane receptor (rhodopsin family) /// Serpentine type 7TM GPCR chemoreceptor Srw /// Serpentine type 7TM GPCR chemoreceptor Srx	85.0557	135.496	112.946	194.435	24.063
TRINITY_DN206487_c0_g1_i2	GO:0005654 // cellular component|nucleoplasm /// GO:0005634 // cellular component|nucleus /// GO:0005840 // cellular component|ribosome /// GO:0005681 // cellular component|spliceosomal complex /// GO:0042802 // molecular function|identical protein binding /// GO:0044822 // molecular function|poly(A) RNA binding /// GO:0003723 // molecular function|RNA binding /// GO:0003714 // molecular function…	Splicing factor 1 helix-hairpin domain /// KH domain /// Zinc knuckle	32.3076	58.7617	317.744	116.929	26.1464
TRINITY_DN199251_c0_g1_i1	GO:0005743 // cellular component|mitochondrial inner membrane /// GO:0071897 // biological process|DNA biosynthetic process	SPFH domain / Band 7 family /// Anti-sigma-K factor rskA	98.0029	120.428	82.1313	184.057	66.9467
TRINITY_DN193591_c0_g1_i2	GO:0005576 // cellular component|extracellular region /// GO:0004871 // molecular function|signal transducer activity /// GO:0030041 // biological process|actin filament polymerization /// GO:0048870 // biological process|cell motility /// GO:0042593 // biological process|glucose homeostasis /// GO:0007275 // biological process|multicellular organism development /// GO:0031158 // biological proce…		528.829	2.04179	11.7696	8.62343	0.212531
TRINITY_DN204418_c4_g1_i4			54.0059	47.6592	298.406	131.851	19.0143
TRINITY_DN203890_c0_g7_i1	GO:0045177 // cellular component|apical part of cell /// GO:0070062 // cellular component|extracellular exosome /// GO:0016021 // cellular component|integral component of membrane /// GO:0005622 // cellular component|intracellular /// GO:0005886 // cellular component|plasma membrane /// GO:0005509 // molecular function|calcium ion binding /// GO:0001658 // biological process|branching involved in…	WAP-type (Whey Acidic Protein) 'four-disulfide core' /// EGF-like domain /// von Willebrand factor type C domain /// Human growth factor-like EGF	6.63098	30.8853	377.663	103.085	31.2744
TRINITY_DN172432_c0_g1_i1			121.259	72.8804	139.967	153.613	61.1973
TRINITY_DN159716_c0_g2_i1			58.0936	147.162	175.041	154.506	12.7683
TRINITY_DN197628_c1_g3_i1			0	0.729722	0	546.78	0
TRINITY_DN210519_c3_g1_i1			94.3585	78.0394	133.912	147.173	90.9521
TRINITY_DN198216_c2_g2_i1	GO:0016021 // cellular component|integral component of membrane	SPFH domain / Band 7 family /// SPFH domain-Band 7 family	87.5632	33.6375	253.587	125.992	43.0328
TRINITY_DN192697_c1_g1_i1	GO:0016021 // cellular component|integral component of membrane /// GO:0016020 // cellular component|membrane /// GO:0005743 // cellular component|mitochondrial inner membrane /// GO:0005739 // cellular component|mitochondrion /// GO:0005634 // cellular component|nucleus /// GO:0070469 // cellular component|respiratory chain /// GO:0045155 // molecular function|electron transporter, transferring …	Cytochrome C1 family /// Cytochrome C oxidase, cbb3-type, subunit III /// Cytochrome c	132.119	58.0967	110.321	162.214	80.5405
TRINITY_DN201911_c3_g9_i2			0.126499	27.0147	366.431	139.703	9.31135
TRINITY_DN175310_c0_g1_i1			28.3982	49.8782	66.0855	363.057	34.8159
TRINITY_DN187179_c1_g1_i1			526.628	0.276191	7.85113	6.51209	0.0934337
TRINITY_DN205757_c3_g3_i1			44.8707	180.143	138.112	159.237	16.5327
TRINITY_DN205857_c4_g1_i2			114.224	25.545	142.874	197.307	58.8282
TRINITY_DN203239_c1_g1_i1			6.75507	26.852	7.62815	369.532	127.515
TRINITY_DN197116_c2_g1_i1	GO:0005581 // cellular component|collagen trimer /// GO:0005576 // cellular component|extracellular region /// GO:0005578 // cellular component|proteinaceous extracellular matrix /// GO:0007155 // biological process|cell adhesion	von Willebrand factor type A domain /// Protein of unknown function (DUF1194)	0.604571	0.216536	0.442543	0.32359	536.669
TRINITY_DN205811_c2_g1_i1			121.527	77.8085	51.7441	267.259	19.6202
TRINITY_DN198904_c0_g2_i2		Lipase	98.3315	177.513	43.0259	189.435	29.2538
TRINITY_DN193336_c0_g1_i2			524.271	0.822936	7.44097	4.1904	0.139197
TRINITY_DN197099_c1_g1_i1			516.999	2.76487	12.2526	4.38685	0.138569
TRINITY_DN203074_c4_g1_i1	GO:0005789 // cellular component|endoplasmic reticulum membrane /// GO:0005886 // cellular component|plasma membrane /// GO:0005528 // molecular function|FK506 binding /// GO:0003755 // molecular function|peptidyl-prolyl cis-trans isomerase activity /// GO:0006974 // biological process|cellular response to DNA damage stimulus /// GO:0061077 // biological process|chaperone-mediated protein folding…	FKBP-type peptidyl-prolyl cis-trans isomerase	167.192	45.4649	142.816	120.085	60.7054
TRINITY_DN207614_c4_g3_i3	GO:0005737 // cellular component|cytoplasm /// GO:0005634 // cellular component|nucleus /// GO:0046872 // molecular function|metal ion binding /// GO:0003723 // molecular function|RNA binding /// GO:0006397 // biological process|mRNA processing /// GO:0008380 // biological process|RNA splicing		32.3662	239.227	64.7754	133.002	66.4634
TRINITY_DN208735_c39_g2_i4			74.5147	103.824	174.303	134.885	48.2544
TRINITY_DN205814_c1_g1_i2		TNF(Tumour Necrosis Factor) family	51.5379	62.5985	314.405	91.4775	14.5515
TRINITY_DN204584_c0_g1_i1			77.1566	73.0408	135.937	195.706	52.6568
TRINITY_DN186869_c0_g2_i3			519.147	0.133425	10.4116	4.07639	0.0902735
TRINITY_DN200645_c0_g1_i1	GO:0005576 // cellular component|extracellular region /// GO:0005509 // molecular function|calcium ion binding /// GO:0004806 // molecular function|triglyceride lipase activity /// GO:0006629 // biological process|lipid metabolic process	Lipase /// Esterase PHB depolymerase /// alpha/beta hydrolase fold	518.045	0.906499	6.00461	8.16726	0.373329
TRINITY_DN208533_c1_g5_i1			73.4532	21.8013	266.109	141.289	29.5755
TRINITY_DN195616_c0_g1_i2	GO:0005737 // cellular component|cytoplasm /// GO:0005576 // cellular component|extracellular region /// GO:0005622 // cellular component|intracellular /// GO:0005634 // cellular component|nucleus /// GO:0030246 // molecular function|carbohydrate binding /// GO:0019899 // molecular function|enzyme binding /// GO:0016936 // molecular function|galactoside binding /// GO:0043539 // molecular functio…	Galactoside-binding lectin	418.553	37.9643	32.6138	34.1304	7.52188
TRINITY_DN210666_c31_g4_i1			111.118	38.2892	181.683	130.747	67.8061
TRINITY_DN210664_c0_g2_i2	GO:0016324 // cellular component|apical plasma membrane /// GO:0005887 // cellular component|integral component of plasma membrane /// GO:0004872 // molecular function|receptor activity /// GO:0007411 // biological process|axon guidance /// GO:0002168 // biological process|instar larval development	von Willebrand factor type C domain	511.272	2.34015	7.56954	7.89874	0.473697
TRINITY_DN210539_c12_g5_i1			83.8561	40.6715	152.082	189.752	63.1178
TRINITY_DN209632_c5_g2_i1	GO:0005576 // cellular component|extracellular region /// GO:0020037 // molecular function|heme binding /// GO:0046872 // molecular function|metal ion binding /// GO:0004601 // molecular function|peroxidase activity /// GO:0098869 // biological process|cellular oxidant detoxification /// GO:0007306 // biological process|eggshell chorion assembly /// GO:0042744 // biological process|hydrogen perox…	Animal haem peroxidase	0.532864	0.330323	0.531891	1.31635	526.623
TRINITY_DN207883_c4_g2_i1			90.7987	91.3179	149.303	105.128	91.3481
TRINITY_DN162385_c2_g2_i1			115.735	57.6419	52.2717	281.673	19.0775
TRINITY_DN203901_c5_g3_i1			46.7659	80.7585	259.707	113.456	25.0716
TRINITY_DN206087_c0_g1_i1	GO:0005789 // cellular component|endoplasmic reticulum membrane /// GO:0016021 // cellular component|integral component of membrane /// GO:0005507 // molecular function|copper ion binding /// GO:0016715 // molecular function|oxidoreductase activity, acting on paired donors, with incorporation or reduction of molecular oxygen, reduced ascorbate as one donor, and incorporation of one atom of oxygen	Copper type II ascorbate-dependent monooxygenase, C-terminal domain /// Copper type II ascorbate-dependent monooxygenase, N-terminal domain /// DOMON domain	494.241	6.3555	12.1837	12.0967	0.0303891
TRINITY_DN204292_c6_g6_i1			36.2318	157.95	205.654	97.3742	27.0656
TRINITY_DN194227_c0_g1_i1			122.641	29.2886	363.486	8.19064	0.446985
TRINITY_DN181622_c0_g1_i1			4.40984	517.988	0	1.4305	0.0910771
TRINITY_DN204682_c0_g1_i1			3.57622	111.009	1.05768	407.935	0.0601823
TRINITY_DN197963_c0_g1_i2		Lipase /// Alpha/beta hydrolase of unknown function (DUF900) /// Putative serine esterase (DUF676) /// Alpha/beta hydrolase family	507.883	0.603708	10.7679	3.49415	0.102115
TRINITY_DN201550_c0_g1_i1			509.225	0.180256	11.3421	1.43666	0.182938
TRINITY_DN194157_c1_g1_i1	GO:0005737 // cellular component|cytoplasm /// GO:0005874 // cellular component|microtubule /// GO:0005525 // molecular function|GTP binding /// GO:0005200 // molecular function|structural constituent of cytoskeleton /// GO:0007017 // biological process|microtubule-based process		0.184062	8.40538	1.37794	305.732	206.237
TRINITY_DN200822_c1_g2_i1	GO:0016323 // cellular component|basolateral plasma membrane /// GO:0009986 // cellular component|cell surface /// GO:0005737 // cellular component|cytoplasm /// GO:0005887 // cellular component|integral component of plasma membrane /// GO:0005886 // cellular component|plasma membrane /// GO:0045202 // cellular component|synapse /// GO:0042043 // molecular function|neurexin family protein binding…	Carboxylesterase family /// alpha/beta hydrolase fold /// Putative esterase	323.639	26.7151	41.3499	117.141	12.7916
TRINITY_DN206216_c1_g1_i2			92.2346	99.2304	196.915	100.767	32.2587
TRINITY_DN197195_c7_g2_i1			79.57	70.1615	199.225	129.927	42.3899
TRINITY_DN196056_c2_g1_i1	GO:0005794 // cellular component|Golgi apparatus /// GO:0016021 // cellular component|integral component of membrane /// GO:0016020 // cellular component|membrane /// GO:0005886 // cellular component|plasma membrane /// GO:0006810 // biological process|transport		142.364	42.1443	145.06	102.404	89.2595
TRINITY_DN197200_c0_g1_i1			0.789712	0.244772	0.303181	0.867046	518.979
TRINITY_DN205478_c1_g2_i1			93.9768	116.771	181.211	112.987	15.9149
TRINITY_DN198012_c0_g1_i3			66.639	27.7404	280.275	123.278	22.7495
TRINITY_DN198789_c0_g1_i1			112.623	118.979	62.4539	178.981	45.7284
TRINITY_DN199545_c5_g3_i1			93.1381	25.4315	134.753	175.575	89.8467
TRINITY_DN206284_c0_g1_i3	GO:0005829 // cellular component|cytosol /// GO:0070062 // cellular component|extracellular exosome /// GO:0030529 // cellular component|intracellular ribonucleoprotein complex /// GO:0005634 // cellular component|nucleus /// GO:0003677 // molecular function|DNA binding /// GO:0044822 // molecular function|poly(A) RNA binding	KH domain	7.22852	84.9943	0.126585	373.135	53.1077
TRINITY_DN197796_c0_g1_i1		BRICHOS domain	503.358	2.27907	9.83988	2.667	0.128499
TRINITY_DN195196_c1_g1_i1	GO:0005737 // cellular component|cytoplasm /// GO:0005634 // cellular component|nucleus /// GO:0010309 // molecular function|acireductone dioxygenase [iron(II)-requiring] activity /// GO:0046872 // molecular function|metal ion binding /// GO:0019509 // biological process|L-methionine biosynthetic process from methylthioadenosine /// GO:0006555 // biological process|methionine metabolic process	ARD/ARD' family /// Cupin domain /// AraC-like ligand binding domain /// Cupin	242.044	36.8522	68.185	119.504	50.5744
TRINITY_DN201372_c1_g1_i2	GO:0015629 // cellular component|actin cytoskeleton /// GO:0005885 // cellular component|Arp2/3 protein complex /// GO:0005829 // cellular component|cytosol /// GO:0070062 // cellular component|extracellular exosome /// GO:0005925 // cellular component|focal adhesion /// GO:0030027 // cellular component|lamellipodium /// GO:0016020 // cellular component|membrane /// GO:0005200 // molecular functi…	ARP2/3 complex ARPC3 (21 kDa) subunit	133.058	46.0131	152.472	137.59	47.7784
TRINITY_DN205187_c1_g1_i1	GO:0005789 // cellular component|endoplasmic reticulum membrane /// GO:0016021 // cellular component|integral component of membrane /// GO:0005507 // molecular function|copper ion binding /// GO:0016715 // molecular function|oxidoreductase activity, acting on paired donors, with incorporation or reduction of molecular oxygen, reduced ascorbate as one donor, and incorporation of one atom of oxygen	Copper type II ascorbate-dependent monooxygenase, C-terminal domain /// Copper type II ascorbate-dependent monooxygenase, N-terminal domain /// DOMON domain	498.609	0.174574	9.60071	8.38137	0.109678
TRINITY_DN209333_c7_g5_i1			60.5199	98.6906	145.726	175.614	36.0173
TRINITY_DN206259_c4_g2_i1			56.339	149.834	48.4022	208.409	52.7894
TRINITY_DN206074_c4_g1_i1	GO:0005581 // cellular component|collagen trimer /// GO:0005578 // cellular component|proteinaceous extracellular matrix /// GO:0005201 // molecular function|extracellular matrix structural constituent /// GO:0046872 // molecular function|metal ion binding /// GO:0051216 // biological process|cartilage development /// GO:0002062 // biological process|chondrocyte differentiation /// GO:0030199 // …	Collagen triple helix repeat (20 copies) /// von Willebrand factor type A domain /// Protein of unknown function (DUF1194)	0.427198	0.753084	0.799534	0.73836	512.682
TRINITY_DN204739_c0_g1_i6	GO:0005840 // cellular component|ribosome /// GO:0003735 // molecular function|structural constituent of ribosome /// GO:0006412 // biological process|translation	Ribosomal protein S30 /// Ubiquitin family	116.727	66.2625	122.986	129.011	79.8219
TRINITY_DN203203_c1_g3_i1			451.375	21.2586	10.5796	27.1043	4.23794
TRINITY_DN195851_c0_g2_i1			0.700008	1.76286	489.897	19.28	2.10716
TRINITY_DN198857_c0_g1_i1	GO:0005576 // cellular component|extracellular region /// GO:0016020 // cellular component|membrane /// GO:0008201 // molecular function|heparin binding /// GO:0001525 // biological process|angiogenesis /// GO:0030154 // biological process|cell differentiation /// GO:0051781 // biological process|positive regulation of cell division /// GO:0001938 // biological process|positive regulation of endo…	PDGF/VEGF domain	119.111	128.367	171.176	69.6518	25.3577
TRINITY_DN193290_c0_g1_i1			496.345	4.79984	7.52577	3.65446	0
TRINITY_DN189606_c0_g1_i1	GO:0005615 // cellular component|extracellular space /// GO:0016021 // cellular component|integral component of membrane	Keratinocyte-associated protein 2	178.303	47.6502	63.3765	78.7113	143.948
TRINITY_DN198042_c2_g2_i1	GO:0005789 // cellular component|endoplasmic reticulum membrane /// GO:0016021 // cellular component|integral component of membrane /// GO:0015031 // biological process|protein transport		168.175	56.8064	73.5299	83.7735	128.897
TRINITY_DN204787_c0_g9_i1			1.40082	6.06252	488.771	12.9128	1.62659
TRINITY_DN198415_c0_g1_i2	GO:0005849 // cellular component|mRNA cleavage factor complex /// GO:0005634 // cellular component|nucleus /// GO:0003729 // molecular function|mRNA binding /// GO:0000166 // molecular function|nucleotide binding /// GO:0006379 // biological process|mRNA cleavage /// GO:0006397 // biological process|mRNA processing /// GO:0000381 // biological process|regulation of alternative mRNA splicing, via …	RNA recognition motif. (a.k.a. RRM, RBD, or RNP domain) /// Microtubule-binding protein MIP-T3	40.6896	58.3033	269.892	113.863	26.8959
TRINITY_DN204029_c0_g1_i3			35.7611	206.391	99.8509	115.54	51.7423
TRINITY_DN199877_c6_g2_i1			16.9544	242.421	55.9674	155.413	37.9113
TRINITY_DN181756_c0_g1_i1	GO:0005576 // cellular component|extracellular region		30.0365	2.44757	0.878124	474.987	0.142758
TRINITY_DN199776_c6_g8_i1			96.5832	88.9913	162.543	116.16	43.1008
TRINITY_DN210024_c3_g7_i1			62.0267	137.365	94.8395	134.458	78.0233
TRINITY_DN191461_c0_g1_i1	GO:0005829 // cellular component|cytosol /// GO:0034709 // cellular component|methylosome /// GO:0034719 // cellular component|SMN-Sm protein complex /// GO:0005681 // cellular component|spliceosomal complex /// GO:0005685 // cellular component|U1 snRNP /// GO:0005687 // cellular component|U4 snRNP /// GO:0005683 // cellular component|U7 snRNP /// GO:0003723 // molecular function|RNA binding /// …	LSM domain	103.601	130.041	136.209	99.0539	36.4181
TRINITY_DN209828_c2_g1_i1			8.09997	52.3435	280.388	131.699	29.0958
TRINITY_DN209053_c2_g4_i1			46.4711	75.1247	225.714	111.384	42.3389
TRINITY_DN204862_c5_g4_i1			3.46007	416.38	3.42207	51.3963	25.9188
TRINITY_DN193716_c0_g1_i1	GO:0016021 // cellular component|integral component of membrane /// GO:0007155 // biological process|cell adhesion /// GO:1990384 // biological process|hyaloid vascular plexus regression /// GO:0007399 // biological process|nervous system development /// GO:0001954 // biological process|positive regulation of cell-matrix adhesion /// GO:0042246 // biological process|tissue regeneration	Ninjurin /// Mycoplasma MFS transporter	81.9774	80.4704	179.806	141.111	16.966
TRINITY_DN206752_c8_g1_i1			63.6157	55.274	137.801	166.738	76.6579
TRINITY_DN193499_c0_g1_i1	GO:0005576 // cellular component|extracellular region	Thyroglobulin type-1 repeat /// Insulin-like growth factor binding protein	486.009	6.61882	5.48652	1.14974	0.0861195
TRINITY_DN202908_c1_g2_i1			80.7392	80.7918	268.746	44.6209	24.0428
TRINITY_DN202384_c1_g1_i1			483.295	0.412403	6.12976	8.49114	0.139514
TRINITY_DN204844_c0_g1_i8			85.4627	51.9962	67.8993	158.147	134.872
TRINITY_DN193259_c0_g1_i3	GO:0005737 // cellular component|cytoplasm /// GO:0005654 // cellular component|nucleoplasm /// GO:0005886 // cellular component|plasma membrane /// GO:0005070 // molecular function|SH3/SH2 adaptor activity /// GO:0042113 // biological process|B cell activation /// GO:0002757 // biological process|immune response-activating signal transduction /// GO:0009967 // biological process|positive regulat…	PH domain	75.6971	120.664	97.5778	184.127	20.0461
TRINITY_DN208337_c0_g1_i1	GO:0016021 // cellular component|integral component of membrane /// GO:0042470 // cellular component|melanosome /// GO:0008250 // cellular component|oligosaccharyltransferase complex /// GO:0004579 // molecular function|dolichyl-diphosphooligosaccharide-protein glycotransferase activity /// GO:0018279 // biological process|protein N-linked glycosylation via asparagine	Ribophorin I /// DNA repair REX1-B	139.345	59.1759	81.9103	105.775	111.577
TRINITY_DN200993_c0_g1_i1		u-PAR/Ly-6 domain	485.366	0.416611	7.08676	3.72012	0.187916
TRINITY_DN205153_c4_g1_i3	GO:0005737 // cellular component|cytoplasm /// GO:0005789 // cellular component|endoplasmic reticulum membrane /// GO:0016021 // cellular component|integral component of membrane /// GO:0005741 // cellular component|mitochondrial outer membrane /// GO:0005739 // cellular component|mitochondrion /// GO:0031965 // cellular component|nuclear membrane /// GO:0048471 // cellular component|perinuclear …	Apoptosis regulator proteins, Bcl-2 family	49.3333	45.4715	252.083	109.369	39.7075
TRINITY_DN203857_c19_g2_i1			28.9503	236.647	59.0378	133.571	36.6336
TRINITY_DN198725_c1_g1_i3	GO:0016021 // cellular component|integral component of membrane	PLAC8 family	63.7324	12.4941	111.782	176.71	129.467
TRINITY_DN196488_c1_g1_i3	GO:0070062 // cellular component|extracellular exosome /// GO:0016020 // cellular component|membrane /// GO:0005634 // cellular component|nucleus /// GO:0000166 // molecular function|nucleotide binding /// GO:0044822 // molecular function|poly(A) RNA binding /// GO:0036002 // molecular function|pre-mRNA binding /// GO:0006397 // biological process|mRNA processing /// GO:0048025 // biological proc…	RNA recognition motif. (a.k.a. RRM, RBD, or RNP domain)	77.6532	37.929	218.988	136.411	22.824
TRINITY_DN168573_c0_g1_i1			49.8537	121.165	246.336	57.5644	18.3864
TRINITY_DN208902_c3_g6_i1			116.103	33.6452	136.962	128.805	77.1161
TRINITY_DN199821_c4_g2_i1			79.2301	16.1107	155.808	166.981	74.2942
TRINITY_DN200612_c0_g2_i2		Cysteine and tyrosine-rich protein 1	2.69187	36.0868	389.304	59.8519	4.47702
TRINITY_DN201667_c0_g1_i1	GO:0005737 // cellular component|cytoplasm /// GO:0002218 // biological process|activation of innate immune response /// GO:0035419 // biological process|activation of MAPK activity involved in innate immune response /// GO:0007250 // biological process|activation of NF-kappaB-inducing kinase activity /// GO:0045087 // biological process|innate immune response /// GO:0002755 // biological process…	Ankyrin repeats (3 copies) /// Ankyrin repeat /// Ankyrin repeats (many copies)	56.1887	54.7555	252.61	91.2732	37.3822
TRINITY_DN192403_c0_g1_i1	GO:0070062 // cellular component|extracellular exosome /// GO:0005764 // cellular component|lysosome /// GO:0005509 // molecular function|calcium ion binding /// GO:0007160 // biological process|cell-matrix adhesion	Ependymin	466.89	4.47752	13.6606	6.92596	0.039861
TRINITY_DN197043_c0_g1_i1	GO:0005634 // cellular component|nucleus /// GO:0000981 // molecular function|RNA polymerase II transcription factor activity, sequence-specific DNA binding /// GO:0043565 // molecular function|sequence-specific DNA binding /// GO:0030154 // biological process|cell differentiation /// GO:0060576 // biological process|intestinal epithelial cell development /// GO:0060480 // biological process|lung…	Ets-domain /// Sterile alpha motif (SAM)/Pointed domain	28.2618	91.2829	263.757	88.6999	19.8371
TRINITY_DN204430_c8_g2_i2	GO:0016491 // molecular function|oxidoreductase activity /// GO:0042742 // biological process|defense response to bacterium		0.382941	0	0.152897	0.273287	490.774
TRINITY_DN208935_c2_g1_i2	GO:0070062 // cellular component|extracellular exosome /// GO:0005764 // cellular component|lysosome /// GO:0005509 // molecular function|calcium ion binding /// GO:0007160 // biological process|cell-matrix adhesion	Ependymin	466.559	4.1783	11.8663	7.40032	0.0336546
TRINITY_DN170728_c0_g1_i1			42.412	26.7215	74.6627	174.863	171.054
TRINITY_DN208468_c2_g2_i5			24.6707	33.7767	323.322	98.315	9.59156
TRINITY_DN196301_c2_g1_i1	GO:0005789 // cellular component|endoplasmic reticulum membrane /// GO:0016021 // cellular component|integral component of membrane /// GO:0005507 // molecular function|copper ion binding /// GO:0016715 // molecular function|oxidoreductase activity, acting on paired donors, with incorporation or reduction of molecular oxygen, reduced ascorbate as one donor, and incorporation of one atom of oxygen	Copper type II ascorbate-dependent monooxygenase, C-terminal domain	481.206	0.501264	4.70315	2.6218	0.190771
TRINITY_DN197959_c0_g2_i1			70.6179	78.0227	153.187	160.572	26.7976
TRINITY_DN181329_c0_g1_i1			82.3625	70.684	159.608	130.329	45.8355
TRINITY_DN206000_c2_g2_i1	GO:0005737 // cellular component|cytoplasm /// GO:0005634 // cellular component|nucleus /// GO:0046872 // molecular function|metal ion binding /// GO:1902455 // biological process|negative regulation of stem cell population maintenance /// GO:0045892 // biological process|negative regulation of transcription, DNA-templated /// GO:0006417 // biological process|regulation of translation		74.9871	88.6667	122.404	109.906	92.7983
TRINITY_DN203448_c0_g1_i2	GO:0005764 // cellular component|lysosome /// GO:0008234 // molecular function|cysteine-type peptidase activity /// GO:0030154 // biological process|cell differentiation /// GO:0007275 // biological process|multicellular organism development	Papain family cysteine protease /// Cathepsin propeptide inhibitor domain (I29) /// Peptidase C1-like family	107.027	57.2749	175.523	121.504	27.0258
TRINITY_DN184197_c0_g1_i1			476.106	0.518027	8.63467	2.55588	0
TRINITY_DN195521_c4_g1_i1			32.1365	7.84784	209.822	175.503	62.2925
TRINITY_DN208000_c2_g2_i2	GO:0005581 // cellular component|collagen trimer /// GO:0005788 // cellular component|endoplasmic reticulum lumen /// GO:0005576 // cellular component|extracellular region /// GO:0005578 // cellular component|proteinaceous extracellular matrix /// GO:0030198 // biological process|extracellular matrix organization	von Willebrand factor type A domain /// Collagen triple helix repeat (20 copies) /// VWA domain containing CoxE-like protein	1.08166	1.10495	0.760345	0.298988	484.29
TRINITY_DN209605_c1_g1_i6	GO:0005789 // cellular component|endoplasmic reticulum membrane /// GO:0016021 // cellular component|integral component of membrane /// GO:0006915 // biological process|apoptotic process /// GO:0043066 // biological process|negative regulation of apoptotic process /// GO:0006986 // biological process|response to unfolded protein	Inhibitor of apoptosis-promoting Bax1	111.19	53.3863	134.086	130.618	58.2183
TRINITY_DN210664_c0_g3_i3	GO:0016324 // cellular component|apical plasma membrane /// GO:0005887 // cellular component|integral component of plasma membrane /// GO:0004872 // molecular function|receptor activity /// GO:0007411 // biological process|axon guidance /// GO:0002168 // biological process|instar larval development	von Willebrand factor type C domain	454.577	3.79705	10.0643	17.4162	1.47307
TRINITY_DN206109_c4_g1_i1			98.5846	133.884	85.9261	100.025	68.2869
TRINITY_DN197850_c8_g4_i4			103.957	46.4949	159.431	130.093	45.0833
TRINITY_DN197225_c2_g1_i2	GO:0005938 // cellular component|cell cortex /// GO:0005615 // cellular component|extracellular space /// GO:0048471 // cellular component|perinuclear region of cytoplasm /// GO:0004222 // molecular function|metalloendopeptidase activity /// GO:0008270 // molecular function|zinc ion binding	Astacin (Peptidase family M12A) /// CUB domain	18.9814	461.493	1.28608	1.35461	0.721327
TRINITY_DN210529_c2_g2_i1			37.6576	141.307	160.334	116.883	27.5178
TRINITY_DN209718_c0_g2_i1			0.475709	14.0566	263.893	156.59	48.3631
TRINITY_DN207295_c7_g2_i1			122.179	50.098	74.903	150.911	84.2722
TRINITY_DN202050_c0_g1_i1			54.5411	61.1404	245.197	89.1738	31.3122
TRINITY_DN192968_c0_g1_i1		Chitin binding Peritrophin-A domain	456.105	6.36433	15.2344	2.94909	0.300421
TRINITY_DN188150_c1_g1_i1			31.5386	91.2294	189.853	117.526	50.7146
TRINITY_DN195386_c7_g1_i1	GO:0016491 // molecular function|oxidoreductase activity /// GO:0042742 // biological process|defense response to bacterium	Flavin containing amine oxidoreductase /// NAD(P)-binding Rossmann-like domain /// HI0933-like protein /// Pyridine nucleotide-disulphide oxidoreductase	0.433018	0.664679	0.679214	0.275914	478.58
TRINITY_DN192216_c0_g1_i1	GO:0005840 // cellular component|ribosome /// GO:0003735 // molecular function|structural constituent of ribosome /// GO:0046677 // biological process|response to antibiotic /// GO:0046898 // biological process|response to cycloheximide /// GO:0006412 // biological process|translation	Ribosomal protein L44	51.1821	176.095	146.172	70.0181	36.0262
TRINITY_DN171005_c0_g1_i1			29.2499	30.5394	105.328	288.597	25.7279
TRINITY_DN203946_c0_g1_i1	GO:0005576 // cellular component|extracellular region /// GO:0033916 // molecular function|beta-agarase activity /// GO:0005975 // biological process|carbohydrate metabolic process	Cellulase (glycosyl hydrolase family 5) /// Glycosyl hydrolases family 39	468.633	1.85383	5.5271	3.21578	0.103294
TRINITY_DN205444_c0_g1_i1	GO:0005615 // cellular component|extracellular space	C1q domain	464.078	2.03381	7.5574	5.47191	0.128276
TRINITY_DN205757_c3_g4_i1	GO:0005576 // cellular component|extracellular region		7.75793	17.7899	53.262	32.4086	367.585
TRINITY_DN210550_c1_g4_i1			237.393	16.2016	72.8457	102.119	49.7117
TRINITY_DN200458_c12_g6_i1			88.2518	40.3471	126.31	153.149	69.0946
TRINITY_DN191688_c1_g3_i1			114.674	1.40302	196.837	100.847	63.2845
TRINITY_DN162997_c0_g1_i1	GO:0016021 // cellular component|integral component of membrane /// GO:0016020 // cellular component|membrane /// GO:0008061 // molecular function|chitin binding /// GO:0046872 // molecular function|metal ion binding		0	0	470.259	5.91334	0
TRINITY_DN210546_c1_g5_i1			8.32974	19.3105	7.40334	285.419	155.435
TRINITY_DN192717_c0_g1_i1	GO:0005737 // cellular component|cytoplasm /// GO:0070062 // cellular component|extracellular exosome /// GO:0005576 // cellular component|extracellular region /// GO:0020037 // molecular function|heme binding /// GO:0007623 // biological process|circadian rhythm	SOUL heme-binding protein	85.6002	71.1447	3.126	315.598	0.321312
TRINITY_DN203547_c4_g5_i1			78.6312	59.5295	150.579	135.287	51.0741
TRINITY_DN199295_c0_g1_i2			59.2808	40.7968	260.49	75.0833	38.735
TRINITY_DN207003_c1_g2_i1			61.8254	96.4269	202.776	80.6709	31.6287
TRINITY_DN194922_c0_g3_i1			133.443	36.656	115.289	150.784	37.133
TRINITY_DN205795_c0_g2_i1	GO:0005737 // cellular component|cytoplasm /// GO:0031410 // cellular component|cytoplasmic vesicle /// GO:0005829 // cellular component|cytosol /// GO:0032839 // cellular component|dendrite cytoplasm /// GO:0070062 // cellular component|extracellular exosome /// GO:0031012 // cellular component|extracellular matrix /// GO:0005615 // cellular component|extracellular space /// GO:0005739 // cellul…	Copper/zinc superoxide dismutase (SODC) /// CHRD domain	136.516	47.3832	102.288	125.883	60.5825
TRINITY_DN203513_c0_g1_i5	GO:0005576 // cellular component|extracellular region /// GO:0005509 // molecular function|calcium ion binding /// GO:0007160 // biological process|cell-matrix adhesion	Ependymin	239.525	40.3783	103.096	65.6437	22.849
TRINITY_DN191365_c0_g1_i1		ATPase family associated with various cellular activities (AAA) /// AAA ATPase domain /// AAA domain (dynein-related subfamily) /// AAA domain (Cdc48 subfamily) /// Holliday junction DNA helicase ruvB N-terminus /// AAA domain /// Proteasomal ATPase OB/ID domain	75.1225	120.294	73.7706	144.643	57.3927
TRINITY_DN198220_c0_g1_i1	GO:0006950 // biological process|response to stress	Universal stress protein family	119.211	44.1226	128.279	110.983	68.1599
TRINITY_DN207958_c20_g5_i2			63.8954	80.5168	164.336	113.476	48.4311
TRINITY_DN204682_c2_g1_i3	GO:0005737 // cellular component|cytoplasm /// GO:0005783 // cellular component|endoplasmic reticulum /// GO:0016020 // cellular component|membrane /// GO:0048471 // cellular component|perinuclear region of cytoplasm /// GO:0044325 // molecular function|ion channel binding /// GO:0044822 // molecular function|poly(A) RNA binding /// GO:0006874 // biological process|cellular calcium ion homeostasi…	G-patch domain	43.0914	107.682	176.737	123.159	19.7537
TRINITY_DN205176_c1_g1_i1			46.7135	16.6458	218.323	163.163	25.3712
TRINITY_DN203547_c4_g2_i1			1.60199	304.999	7.19581	142.194	13.9514
TRINITY_DN207355_c13_g7_i2			43.5451	90.9162	150.736	146.541	36.4638
TRINITY_DN202698_c0_g2_i1			28.9249	219.386	30.0635	162.679	27.0814
TRINITY_DN169411_c1_g1_i1			69.4099	126.659	61.86	142.725	67.3931
TRINITY_DN197870_c2_g3_i1			82.3988	40.1047	183.878	142.207	19.2016
TRINITY_DN207960_c1_g1_i1			0.902013	0.134612	0.200081	0.983467	465.04
TRINITY_DN208471_c0_g3_i1	GO:0015629 // cellular component|actin cytoskeleton /// GO:0005776 // cellular component|autophagosome /// GO:0000421 // cellular component|autophagosome membrane /// GO:0005930 // cellular component|axoneme /// GO:0044297 // cellular component|cell body /// GO:0031410 // cellular component|cytoplasmic vesicle /// GO:0005829 // cellular component|cytosol /// GO:0000139 // cellular component|Golgi…	Autophagy protein Atg8 ubiquitin like /// Ubiquitin-like autophagy protein Apg12	101.398	28.8813	138.212	107.593	88.5512
TRINITY_DN159716_c0_g1_i1			89.5723	89.64	125.28	119.676	40.2078
TRINITY_DN189984_c0_g1_i1			137.693	34.0592	225.514	52.8941	13.5496
TRINITY_DN203547_c4_g3_i1			40.3428	187.218	93.6491	112.509	29.7795
TRINITY_DN205884_c1_g4_i1			47.9392	49.7545	205.389	110.8	49.4341
TRINITY_DN205478_c1_g1_i1			54.4159	107.32	171.69	111.592	18.1884
TRINITY_DN204142_c5_g7_i1			15.0811	213.74	55.1964	139.578	39.544
TRINITY_DN202804_c0_g2_i1			10.9428	5.65288	202.072	189.415	54.645
TRINITY_DN204010_c1_g4_i1			38.8417	105.781	127.959	168.727	21.2758
TRINITY_DN193438_c0_g1_i1		Domain of unknown function (DUF4773)	329.408	15.9986	79.5909	34.6039	2.77732
TRINITY_DN197628_c3_g1_i3			0	8.63335	0	452.886	0.106204
TRINITY_DN210351_c3_g5_i5	GO:0005739 // cellular component|mitochondrion /// GO:0046474 // biological process|glycerophospholipid biosynthetic process	Haloacid dehalogenase-like hydrolase /// HAD-hyrolase-like	53.52	84.0562	79.6264	227.107	17.1855
TRINITY_DN206284_c0_g5_i1	GO:0005829 // cellular component|cytosol /// GO:0070062 // cellular component|extracellular exosome /// GO:0030529 // cellular component|intracellular ribonucleoprotein complex /// GO:0005634 // cellular component|nucleus /// GO:0003677 // molecular function|DNA binding /// GO:0044822 // molecular function|poly(A) RNA binding /// GO:0003723 // molecular function|RNA binding /// GO:0016071 // biol…		7.82777	77.684	2.74919	336.342	36.028
TRINITY_DN208406_c2_g2_i1			69.8206	40.9743	123.708	177.458	48.5147
TRINITY_DN143561_c0_g1_i1			83.4173	14.7698	148.654	152.751	60.8149
TRINITY_DN200287_c0_g1_i2		Ets-domain	127.947	33.4538	214.167	73.0555	11.4376
TRINITY_DN202687_c0_g1_i1	GO:0008810 // molecular function|cellulase activity /// GO:0030248 // molecular function|cellulose binding /// GO:0030245 // biological process|cellulose catabolic process	Glycosyl hydrolase family 9 /// Cellulose binding domain /// Glycosyl Hydrolase Family 88	446.573	1.50474	5.79311	4.9643	0.125175
TRINITY_DN197102_c0_g1_i1	GO:0016021 // cellular component|integral component of membrane /// GO:0008250 // cellular component|oligosaccharyltransferase complex /// GO:0016757 // molecular function|transferase activity, transferring glycosyl groups /// GO:0006487 // biological process|protein N-linked glycosylation	Oligosaccharyltransferase subunit Ribophorin II	130.537	51.7769	64.0625	117.368	94.2922
TRINITY_DN197929_c0_g1_i1	GO:0005737 // cellular component|cytoplasm /// GO:1990247 // molecular function|N6-methyladenosine-containing RNA binding /// GO:0044822 // molecular function|poly(A) RNA binding /// GO:0043022 // molecular function|ribosome binding /// GO:0045948 // biological process|positive regulation of translational initiation	YT521-B-like domain	74.6428	73.9758	116.003	124.784	68.6201
TRINITY_DN208840_c0_g1_i2	GO:0005576 // cellular component|extracellular region	Domain of unknown function (DUF4735)	433.097	5.1839	13.4607	4.27266	1.30998
TRINITY_DN208378_c0_g2_i1	GO:0005737 // cellular component|cytoplasm /// GO:0005856 // cellular component|cytoskeleton /// GO:0005524 // molecular function|ATP binding		70.0802	76.2401	151.712	120.586	38.5014
TRINITY_DN206792_c2_g2_i1			218.678	10.7621	2.73354	224.481	0.0460856
TRINITY_DN199185_c0_g1_i2	GO:0005634 // cellular component|nucleus /// GO:0003677 // molecular function|DNA binding /// GO:0046872 // molecular function|metal ion binding /// GO:0007420 // biological process|brain development /// GO:0008283 // biological process|cell proliferation /// GO:0001752 // biological process|compound eye photoreceptor fate commitment /// GO:0035214 // biological process|eye-antennal disc developm…	Zinc finger, C2H2 type /// C2H2-type zinc finger	28.5962	115.224	109.794	168.846	34.0152
TRINITY_DN186613_c0_g1_i1			445.892	1.39778	7.08271	1.51915	0
TRINITY_DN208855_c0_g4_i1	GO:0005925 // cellular component|focal adhesion /// GO:0030018 // cellular component|Z disc /// GO:0003779 // molecular function|actin binding /// GO:0005509 // molecular function|calcium ion binding /// GO:0031532 // biological process|actin cytoskeleton reorganization /// GO:0007016 // biological process|cytoskeletal anchoring at plasma membrane /// GO:0007629 // biological process|flight behav…	Ca2+ insensitive EF hand /// Spectrin repeat /// EF hand /// EF-hand domain /// EF-hand domain pair	59.3384	117.397	81.519	139.681	57.9304
TRINITY_DN207740_c1_g1_i1	GO:0016235 // cellular component|aggresome /// GO:0005776 // cellular component|autophagosome /// GO:0000932 // cellular component|cytoplasmic mRNA processing body /// GO:0031410 // cellular component|cytoplasmic vesicle /// GO:0005783 // cellular component|endoplasmic reticulum /// GO:0070062 // cellular component|extracellular exosome /// GO:0005770 // cellular component|late endosome /// GO:00…	UBA domain /// Zinc finger, ZZ type /// PB1 domain	51.1675	69.4828	178.135	80.2563	76.4207
TRINITY_DN205032_c2_g1_i1			2.95049	70.9144	0.310011	381.022	0.246955
TRINITY_DN201862_c0_g2_i4			0	19.8783	6.68676	428.544	0.0849437
TRINITY_DN186051_c0_g1_i2	GO:0005730 // cellular component|nucleolus /// GO:0005681 // cellular component|spliceosomal complex /// GO:0003723 // molecular function|RNA binding /// GO:0006397 // biological process|mRNA processing /// GO:0042254 // biological process|ribosome biogenesis /// GO:0008380 // biological process|RNA splicing	Ribosomal protein L7Ae/L30e/S12e/Gadd45 family /// RNase P subunit Pop3 /// PELOTA RNA binding domain	117.801	75.5281	83.99	116.681	59.5112
TRINITY_DN198978_c0_g2_i2			30.2201	69.7062	222.709	114.176	15.3465
TRINITY_DN191201_c0_g1_i1	GO:0030286 // cellular component|dynein complex /// GO:0003774 // molecular function|motor activity	Axonemal dynein light chain /// Double-strand recombination repair protein /// RIB43A	44.3202	37.682	264.989	75.681	29.2992
TRINITY_DN189690_c0_g1_i1			25.7022	0.442579	4.27588	301.74	119.478
TRINITY_DN210550_c1_g3_i5			237.64	15.9778	79.0689	65.753	53.098
TRINITY_DN201651_c0_g1_i1		Protein of unknown function (DUF3086)	447.005	0.613032	3.20984	0.333131	0.150825
TRINITY_DN153556_c0_g2_i1			2.59811	26.3898	9.23885	216.269	196.553
TRINITY_DN189241_c0_g1_i1			36.9342	171.503	117.755	111.307	13.028
TRINITY_DN209270_c0_g1_i5	GO:0005737 // cellular component|cytoplasm /// GO:0005524 // molecular function|ATP binding /// GO:0009931 // molecular function|calcium-dependent protein serine/threonine kinase activity /// GO:0005516 // molecular function|calmodulin binding /// GO:0004683 // molecular function|calmodulin-dependent protein kinase activity /// GO:0035556 // biological process|intracellular signal transduction //…	Protein kinase domain /// Protein tyrosine kinase /// Lipopolysaccharide kinase (Kdo/WaaP) family /// Kinase-like	54.5971	63.1195	152.102	103.427	76.1523
TRINITY_DN196757_c0_g2_i1		FAM183A and FAM183B related /// Domain of unknown function (DUF4541) /// Nepovirus subgroup A polyprotein	77.2727	26.9409	211.986	89.7915	41.9521
TRINITY_DN210620_c5_g1_i1			13.3667	61.4783	8.91656	286.176	77.9768
TRINITY_DN207307_c1_g2_i5			9.89968	227.865	16.1787	166.234	27.5068
TRINITY_DN197503_c10_g3_i1			65.1531	20.722	163.678	151.951	46.1342
TRINITY_DN200423_c1_g3_i1			24.2188	30.5946	237.564	121.22	33.905
TRINITY_DN210328_c3_g1_i2			50.4596	55.9312	164.507	135.04	40.8623
TRINITY_DN159131_c0_g2_i2			34.4409	2.68164	292.794	113.395	1.13398
TRINITY_DN205870_c0_g1_i2	GO:0070062 // cellular component|extracellular exosome /// GO:0005764 // cellular component|lysosome /// GO:0005509 // molecular function|calcium ion binding /// GO:0007160 // biological process|cell-matrix adhesion	Ependymin	55.1929	120.504	125.562	126.255	16.4088
TRINITY_DN190224_c0_g1_i2	GO:0016021 // cellular component|integral component of membrane /// GO:0005743 // cellular component|mitochondrial inner membrane /// GO:0005739 // cellular component|mitochondrion /// GO:0015031 // biological process|protein transport	DnaJ domain /// Pam16	40.6817	194.93	73.1393	109.4	25.1491
TRINITY_DN203559_c1_g1_i3		Domain of unknown function (DUF4695)	9.90385	277.355	11.1484	118.335	25.0557
TRINITY_DN171005_c0_g2_i1			11.0377	22.5339	89.3523	287.415	31.0942
TRINITY_DN202908_c1_g1_i1	GO:0005634 // cellular component|nucleus	Protein of unknown function (DUF1143)	70.7716	39.8692	259.934	49.1552	21.6947
TRINITY_DN209897_c4_g1_i5			27.3656	198.922	60.6739	118.767	35.0322
TRINITY_DN205301_c0_g2_i1		Leucine rich adaptor protein /// Histidine phosphatase superfamily (branch 1)	1.0485	366.378	19.1473	39.9125	13.4721
TRINITY_DN210611_c1_g2_i1			79.4689	55.5831	79.631	146.765	78.4709
TRINITY_DN179128_c0_g2_i1			30.0937	67.294	23.9671	255.89	62.3315
TRINITY_DN188703_c0_g1_i1		ShK domain-like	429.436	1.7865	5.97458	1.8222	0.0863375
TRINITY_DN196446_c0_g1_i2		Antistasin family	423.047	5.46393	6.34691	3.56801	0.0621315
TRINITY_DN186483_c0_g1_i1	GO:0030054 // cellular component|cell junction /// GO:0005576 // cellular component|extracellular region /// GO:0045202 // cellular component|synapse /// GO:0007399 // biological process|nervous system development	von Willebrand factor type C domain	421.496	0	6.72811	9.93436	0.133158
TRINITY_DN206752_c8_g5_i1			51.5457	67.6514	133.798	143.091	41.8152
TRINITY_DN186562_c0_g1_i1		Antistasin family	400.821	0.200727	31.9982	3.7329	0.203714
TRINITY_DN203525_c0_g1_i3	GO:0005634 // cellular component|nucleus /// GO:0004879 // molecular function|RNA polymerase II transcription factor activity, ligand-activated sequence-specific DNA binding /// GO:0043565 // molecular function|sequence-specific DNA binding /// GO:0003707 // molecular function|steroid hormone receptor activity /// GO:0008270 // molecular function|zinc ion binding /// GO:0001935 // biological proc…	Ligand-binding domain of nuclear hormone receptor /// Zinc finger, C4 type (two domains)	69.4218	48.0727	172.139	101.71	45.3831
TRINITY_DN190785_c0_g2_i1			71.3587	54.2593	117.667	123.178	69.3601
TRINITY_DN183915_c1_g1_i1	GO:0016021 // cellular component|integral component of membrane /// GO:0005886 // cellular component|plasma membrane /// GO:0030246 // molecular function|carbohydrate binding /// GO:0002250 // biological process|adaptive immune response /// GO:0006897 // biological process|endocytosis /// GO:0045087 // biological process|innate immune response	Lectin C-type domain /// UL45 protein, carbohydrate-binding C-type lectin-like /// Chordopoxvirus A33R protein	422.063	4.72401	6.66013	2.21475	0
TRINITY_DN208504_c1_g4_i8		Domain of unknown function (DUF4749)	7.63967	229.127	11.7473	135.391	51.4641
TRINITY_DN178533_c1_g1_i1			9.29477	231.218	32.1456	129.278	32.7749
TRINITY_DN206736_c3_g3_i1			88.7166	26.6138	112.379	143.954	62.9547
TRINITY_DN208831_c0_g4_i1	GO:0005576 // cellular component|extracellular region /// GO:0016020 // cellular component|membrane /// GO:0005507 // molecular function|copper ion binding /// GO:0004504 // molecular function|peptidylglycine monooxygenase activity /// GO:0006518 // biological process|peptide metabolic process	Copper type II ascorbate-dependent monooxygenase, C-terminal domain /// Copper type II ascorbate-dependent monooxygenase, N-terminal domain	250.384	23.8537	26.0632	57.0962	77.0833
TRINITY_DN210676_c5_g2_i1			130.523	37.7069	135.113	95.6296	35.2459
TRINITY_DN203636_c1_g1_i1	GO:0005576 // cellular component|extracellular region /// GO:0046872 // molecular function|metal ion binding /// GO:0016491 // molecular function|oxidoreductase activity	Common central domain of tyrosinase	0.178534	0.348789	0.356416	0.622578	432.622
TRINITY_DN206155_c0_g3_i1	GO:0031225 // cellular component|anchored component of membrane /// GO:0016324 // cellular component|apical plasma membrane /// GO:0016323 // cellular component|basolateral plasma membrane /// GO:0060170 // cellular component|ciliary membrane /// GO:0031410 // cellular component|cytoplasmic vesicle /// GO:0070062 // cellular component|extracellular exosome /// GO:0005615 // cellular component|ext…	TMEM154 protein family /// AJAP1/PANP C-terminus /// Dictyostelium (Slime Mold) REP protein	22.5716	20.2256	290.046	76.9124	24.1936
TRINITY_DN174734_c0_g1_i1		Coiled-coil domain containing 32 /// Cauliflower mosaic virus peptidase (A3)	43.733	140.521	130.086	91.1098	28.4919
TRINITY_DN208907_c5_g1_i4	GO:0005634 // cellular component|nucleus /// GO:0046872 // molecular function|metal ion binding /// GO:0003676 // molecular function|nucleic acid binding /// GO:0045600 // biological process|positive regulation of fat cell differentiation /// GO:0045944 // biological process|positive regulation of transcription from RNA polymerase II promoter /// GO:1903025 // biological process|regulation of RNA…	BTB/POZ domain /// helix-turn-helix, Psq domain /// Homeodomain-like domain /// Helix-turn-helix domain	53.2678	91.3312	131.749	118.441	39.0632
TRINITY_DN194799_c0_g1_i2			415.095	0.479623	12.1785	5.04377	0.135211
TRINITY_DN210540_c6_g1_i2			57.9232	76.3139	135.8	134.88	27.7528
TRINITY_DN184459_c0_g1_i1	GO:0005758 // cellular component|mitochondrial intermembrane space /// GO:0015035 // molecular function|protein disulfide oxidoreductase activity /// GO:0051084 // biological process|'de novo' posttranslational protein folding /// GO:0045041 // biological process|protein import into mitochondrial intermembrane space /// GO:0022417 // biological process|protein maturation by protein folding	CHCH domain /// CHCH-CHCH-like Cx9C, IMS import disulfide relay-system,	62.9379	176.102	76.3241	78.1145	38.1531
TRINITY_DN207680_c8_g2_i3			67.8964	40.9543	92.4587	173.003	56.919
TRINITY_DN173260_c0_g1_i1	GO:0036126 // cellular component|sperm flagellum /// GO:0004550 // molecular function|nucleoside diphosphate kinase activity /// GO:0042384 // biological process|cilium assembly /// GO:0006241 // biological process|CTP biosynthetic process /// GO:0003351 // biological process|epithelial cilium movement /// GO:0006183 // biological process|GTP biosynthetic process /// GO:1902176 // biological proc…	Nucleoside diphosphate kinase /// Dpy-30 motif	73.4955	20.5825	218.59	83.8686	34.3545
TRINITY_DN205885_c1_g3_i2			84.8214	64.539	115.044	116.109	50.3745
TRINITY_DN201091_c5_g1_i1		BRICHOS domain	71.7484	97.1497	118.793	121.941	20.3796
TRINITY_DN197734_c5_g3_i1			46.9447	62.2199	203.674	87.2107	29.5666
TRINITY_DN176503_c0_g1_i2			113.288	68.3616	110.155	120.101	17.1049
TRINITY_DN195601_c0_g1_i2	GO:0070062 // cellular component|extracellular exosome /// GO:0005764 // cellular component|lysosome /// GO:0005509 // molecular function|calcium ion binding /// GO:0007160 // biological process|cell-matrix adhesion	Ependymin /// CRISPR-associated protein (Cas_Csy4)	395.733	2.49192	15.2785	15.1966	0.191592
TRINITY_DN197734_c9_g1_i1			29.4308	64.376	188.153	109.143	37.6976
TRINITY_DN188720_c0_g2_i1			408.301	10.1462	6.73028	2.72895	0.170201
TRINITY_DN199582_c2_g1_i2			45.5872	83.6549	132.017	123.09	43.6985
TRINITY_DN176495_c3_g1_i1			101.801	32.7024	141.354	107.633	43.944
TRINITY_DN201225_c1_g2_i1	GO:0005576 // cellular component|extracellular region /// GO:0005507 // molecular function|copper ion binding /// GO:0008131 // molecular function|primary amine oxidase activity /// GO:0048038 // molecular function|quinone binding /// GO:0009308 // biological process|amine metabolic process	Copper amine oxidase, enzyme domain /// Copper amine oxidase, N2 domain	0.644217	1.97774	1.06299	0.527771	423.184
TRINITY_DN192281_c0_g1_i2	GO:0005737 // cellular component|cytoplasm /// GO:0070062 // cellular component|extracellular exosome /// GO:0016020 // cellular component|membrane /// GO:0005509 // molecular function|calcium ion binding /// GO:0004198 // molecular function|calcium-dependent cysteine-type endopeptidase activity /// GO:0044822 // molecular function|poly(A) RNA binding /// GO:0046983 // molecular function|protein …	EF-hand domain /// EF hand /// EF-hand domain pair	55.0077	94.4399	103.282	119.611	54.7617
TRINITY_DN190396_c0_g4_i1			418.439	0.31503	3.27772	4.49856	0.106573
TRINITY_DN209305_c1_g1_i2		ShK domain-like	412.933	0.535097	7.05498	5.96279	0.12068
TRINITY_DN210034_c0_g1_i1	GO:0071013 // cellular component|catalytic step 2 spliceosome /// GO:0005654 // cellular component|nucleoplasm /// GO:0005634 // cellular component|nucleus /// GO:0005681 // cellular component|spliceosomal complex /// GO:0005524 // molecular function|ATP binding /// GO:0004004 // molecular function|ATP-dependent RNA helicase activity /// GO:0042802 // molecular function|identical protein binding …		49.5288	122.044	97.2414	115.348	41.9165
TRINITY_DN195526_c1_g1_i3	GO:0070062 // cellular component|extracellular exosome	Vitelline membrane outer layer protein I (VOMI)	0.684458	1.62647	0.341604	0.493162	422.31
TRINITY_DN205077_c1_g1_i1	GO:0005737 // cellular component|cytoplasm /// GO:0047150 // molecular function|betaine-homocysteine S-methyltransferase activity /// GO:0008270 // molecular function|zinc ion binding /// GO:0009086 // biological process|methionine biosynthetic process	Homocysteine S-methyltransferase	203.228	55.648	62.9487	72.2125	31.2541
TRINITY_DN190297_c0_g1_i1	GO:0005634 // cellular component|nucleus /// GO:0003677 // molecular function|DNA binding /// GO:0006352 // biological process|DNA-templated transcription, initiation /// GO:0006355 // biological process|regulation of transcription, DNA-templated	Transcription initiation factor IID, 31kD subunit /// CENP-S protein /// Core histone H2A/H2B/H3/H4 /// Centromere kinetochore component CENP-T histone fold /// Histone-like transcription factor (CBF/NF-Y) and archaeal histone /// Bromodomain associated	68.3032	55.751	145.995	111.234	43.2285
TRINITY_DN207282_c0_g2_i1	GO:0010008 // cellular component|endosome membrane /// GO:0000139 // cellular component|Golgi membrane /// GO:0016021 // cellular component|integral component of membrane /// GO:0005886 // cellular component|plasma membrane	BRICHOS domain	51.4445	74.4314	118.93	137.598	41.6703
TRINITY_DN207875_c0_g3_i1			274.673	63.1543	15.5347	69.2691	1.42933
TRINITY_DN209686_c0_g1_i3			34.9131	86.7175	136.061	112.971	53.2765
TRINITY_DN202817_c2_g2_i4			57.6893	68.8081	83.2753	151.485	61.0499
TRINITY_DN207894_c0_g4_i2			410.195	0	9.91579	2.18135	0
TRINITY_DN198003_c3_g7_i1			54.4159	35.4934	145.312	152.881	34.1744
TRINITY_DN206863_c0_g1_i1		Immunoglobulin I-set domain /// Immunoglobulin domain	72.3305	28.4252	151.64	121.752	47.701
TRINITY_DN195019_c1_g1_i1			202.981	69.6176	29.1529	89.1505	30.5103
TRINITY_DN201723_c0_g1_i1	GO:0005737 // cellular component|cytoplasm /// GO:0070062 // cellular component|extracellular exosome /// GO:0016021 // cellular component|integral component of membrane /// GO:0005518 // molecular function|collagen binding /// GO:0001968 // molecular function|fibronectin binding /// GO:0043236 // molecular function|laminin binding /// GO:0004860 // molecular function|protein kinase inhibitor act…	Leucine rich repeat /// Leucine Rich repeats (2 copies) /// Leucine rich repeats (6 copies)	413.177	0.253948	5.06134	2.82132	0.0624793
TRINITY_DN197528_c5_g2_i1			0.452753	0.243241	0.271156	0.484663	419.868
TRINITY_DN165452_c0_g1_i1			405.009	0.264515	13.1709	2.45958	0.178968
TRINITY_DN198482_c9_g1_i1			143.193	10.2544	100.23	109.674	57.7096
TRINITY_DN204990_c3_g2_i1	GO:0030054 // cellular component|cell junction /// GO:0016021 // cellular component|integral component of membrane /// GO:0005886 // cellular component|plasma membrane /// GO:0045202 // cellular component|synapse /// GO:0009607 // biological process|response to biotic stimulus	Interferon-induced transmembrane protein	17.2826	113.687	147.974	112.853	28.7406
TRINITY_DN207055_c1_g6_i1			0.438641	0.147287	0.21892	0.68477	418.889
TRINITY_DN208735_c42_g9_i1			72.3997	7.41101	106.315	157.958	76.2006
TRINITY_DN209187_c0_g1_i1	GO:0005737 // cellular component|cytoplasm /// GO:0004871 // molecular function|signal transducer activity	WD domain, G-beta repeat /// Anaphase-promoting complex subunit 4 WD40 domain /// WD40-like domain	81.3629	55.5334	90.8982	131.172	61.2178
TRINITY_DN204555_c3_g2_i1			141.319	27.986	77.6589	104.03	69.1737
TRINITY_DN179154_c0_g1_i1			85.5135	41.4988	38.2705	121.906	132.572
TRINITY_DN209984_c0_g1_i4			4.30403	11.3991	279.294	101.26	23.3535
TRINITY_DN202104_c3_g8_i1			43.7668	70.5992	121.955	123.91	58.6719
TRINITY_DN207958_c20_g6_i1			55.3586	96.4822	97.1941	127.868	41.1735
TRINITY_DN199656_c0_g1_i1	GO:0005737 // cellular component|cytoplasm /// GO:0005125 // molecular function|cytokine activity /// GO:0006355 // biological process|regulation of transcription, DNA-templated /// GO:0006351 // biological process|transcription, DNA-templated	LITAF-like zinc ribbon domain	348.417	16.1962	36.9179	13.4713	2.92978
TRINITY_DN207287_c1_g2_i1			63.3825	94.4802	143.991	83.6429	31.7083
TRINITY_DN207975_c0_g1_i2	GO:0005829 // cellular component|cytosol /// GO:0030154 // biological process|cell differentiation /// GO:0007275 // biological process|multicellular organism development /// GO:0007283 // biological process|spermatogenesis	SPATIAL	47.193	17.5645	269.017	61.9471	21.0226
TRINITY_DN203203_c1_g2_i1	GO:0005576 // cellular component|extracellular region /// GO:0008745 // molecular function|N-acetylmuramoyl-L-alanine amidase activity /// GO:0008270 // molecular function|zinc ion binding /// GO:0045087 // biological process|innate immune response /// GO:0009253 // biological process|peptidoglycan catabolic process	N-acetylmuramoyl-L-alanine amidase /// Bacterial SH3 domain	373.133	18.9716	8.67305	13.7135	1.49821
TRINITY_DN180142_c0_g1_i1			5.22714	25.0224	208.838	147.182	29.475
TRINITY_DN206284_c0_g2_i1	GO:0005829 // cellular component|cytosol /// GO:0070062 // cellular component|extracellular exosome /// GO:0030529 // cellular component|intracellular ribonucleoprotein complex /// GO:0005634 // cellular component|nucleus /// GO:0003677 // molecular function|DNA binding /// GO:0044822 // molecular function|poly(A) RNA binding		6.76674	100.836	1.80505	270.128	36.153
TRINITY_DN198411_c3_g1_i1			104.855	7.89927	169.91	105.679	26.4173
TRINITY_DN210227_c2_g2_i2	GO:0016021 // cellular component|integral component of membrane	MAC/Perforin domain	106.123	44.0548	147.39	97.922	18.7224
TRINITY_DN210478_c18_g3_i1			85.6088	16.394	135.522	101.278	74.7572
TRINITY_DN206657_c0_g3_i2			64.9449	74.5752	173.771	86.0981	14.1625
TRINITY_DN208168_c3_g1_i5	GO:0016021 // cellular component|integral component of membrane /// GO:0033179 // cellular component|proton-transporting V-type ATPase, V0 domain /// GO:0005774 // cellular component|vacuolar membrane /// GO:0015078 // molecular function|hydrogen ion transmembrane transporter activity /// GO:0015991 // biological process|ATP hydrolysis coupled proton transport	ATP synthase subunit C	178.389	30.7086	75.9408	76.843	51.5731
TRINITY_DN203389_c1_g1_i1			29.0278	16.0324	342.282	24.9267	1.10938
TRINITY_DN206212_c2_g1_i8	GO:0008810 // molecular function|cellulase activity /// GO:0030248 // molecular function|cellulose binding /// GO:0030245 // biological process|cellulose catabolic process	Glycosyl hydrolase family 9	398.523	3.37738	7.52996	3.70463	0.051934
TRINITY_DN208125_c3_g1_i5	GO:0031526 // cellular component|brush border membrane /// GO:0070062 // cellular component|extracellular exosome /// GO:0005887 // cellular component|integral component of plasma membrane /// GO:0005743 // cellular component|mitochondrial inner membrane /// GO:0005774 // cellular component|vacuolar membrane /// GO:0003824 // molecular function|catalytic activity /// GO:0043169 // molecular funct…	Alpha amylase, catalytic domain /// Solute carrier family 3 member 2 N-terminus	58.2802	69.679	99.6641	99.939	85.5822
TRINITY_DN181722_c2_g1_i1			43.3344	50.286	227.09	72.198	19.9794
TRINITY_DN207960_c1_g6_i1			0	0	0	0.593108	412.18
TRINITY_DN204322_c0_g2_i2	GO:0015629 // cellular component|actin cytoskeleton /// GO:0045179 // cellular component|apical cortex /// GO:0005829 // cellular component|cytosol /// GO:0035324 // cellular component|female germline ring canal /// GO:0035183 // cellular component|female germline ring canal inner rim /// GO:0035182 // cellular component|female germline ring canal outer rim /// GO:0005886 // cellular component|pl…	Filamin/ABP280 repeat	2.96182	261.062	5.13149	81.0572	62.0492
TRINITY_DN209113_c3_g2_i2	GO:0005737 // cellular component|cytoplasm /// GO:0005654 // cellular component|nucleoplasm /// GO:0005681 // cellular component|spliceosomal complex /// GO:0003677 // molecular function|DNA binding /// GO:0003723 // molecular function|RNA binding /// GO:0006397 // biological process|mRNA processing /// GO:0006355 // biological process|regulation of transcription, DNA-templated /// GO:0008380 // …	KH domain	49.1366	68.9998	187.881	82.8441	23.3422
TRINITY_DN54740_c0_g1_i1	GO:0005840 // cellular component|ribosome /// GO:0046872 // molecular function|metal ion binding /// GO:0003735 // molecular function|structural constituent of ribosome /// GO:0006412 // biological process|translation		87.2422	69.3602	108.691	88.4119	58.3048
TRINITY_DN201421_c5_g1_i3			18.6939	14.4948	226.08	131.033	21.5836
TRINITY_DN209863_c0_g2_i1			16.5056	118.44	198.163	72.6661	5.41641
TRINITY_DN206762_c2_g4_i2			45.7948	105.339	14.5445	188.267	57.0841
TRINITY_DN210595_c0_g3_i4	GO:0009986 // cellular component|cell surface /// GO:0005737 // cellular component|cytoplasm /// GO:0005856 // cellular component|cytoskeleton /// GO:0005925 // cellular component|focal adhesion /// GO:0044822 // molecular function|poly(A) RNA binding /// GO:0007044 // biological process|cell-substrate junction assembly /// GO:0010761 // biological process|fibroblast migration	Phosphotyrosine-binding domain /// C2 domain of PTEN tumour-suppressor protein /// SH2 domain /// Phorbol esters/diacylglycerol binding domain (C1 domain) /// Dual specificity phosphatase, catalytic domain	10.4509	200.938	30.9739	130.061	38.5302
TRINITY_DN210603_c8_g3_i1			99.825	38.3077	135.042	102.525	35.169
TRINITY_DN200781_c2_g1_i1			42.4571	150.789	17.6878	178.763	21.0204
TRINITY_DN185324_c0_g2_i1		Extracellular link domain	121.227	34.2142	62.6598	173.576	18.3434
TRINITY_DN210534_c0_g6_i1			104.661	138.116	42.5179	77.4357	46.5282
TRINITY_DN208735_c42_g7_i1			62.5749	26.53	107.763	149.17	62.8247
TRINITY_DN201696_c6_g1_i1	GO:0016282 // cellular component|eukaryotic 43S preinitiation complex /// GO:0033290 // cellular component|eukaryotic 48S preinitiation complex /// GO:0005852 // cellular component|eukaryotic translation initiation factor 3 complex /// GO:0008234 // molecular function|cysteine-type peptidase activity /// GO:0003743 // molecular function|translation initiation factor activity /// GO:0001731 // bio…	JAB1/Mov34/MPN/PAD-1 ubiquitin protease /// Maintenance of mitochondrial structure and function	83.3175	85.6937	66.7671	83.7341	89.3403
TRINITY_DN204564_c1_g2_i3		UPF0506 /// Liver-expressed antimicrobial peptide 2 precursor (LEAP-2)	0.175229	17.8869	1.79282	353.899	34.7933
TRINITY_DN210537_c0_g1_i2			64.7187	65.2433	127.112	115.917	35.152
TRINITY_DN199462_c1_g1_i1		Protein of unknown function (DUF3105)	14.4003	39.6987	14.8677	43.1835	295.892
TRINITY_DN188657_c1_g1_i1			58.1687	77.5874	113.182	109.4	49.3889
TRINITY_DN207680_c8_g4_i1			75.5382	120.359	97.9519	88.6252	25.1973
TRINITY_DN210610_c1_g4_i1			60.9472	17.7386	107.3	139.254	82.2906
TRINITY_DN207901_c0_g1_i5	GO:0005737 // cellular component|cytoplasm /// GO:0030529 // cellular component|intracellular ribonucleoprotein complex /// GO:0005654 // cellular component|nucleoplasm /// GO:0005634 // cellular component|nucleus /// GO:0090575 // cellular component|RNA polymerase II transcription factor complex /// GO:0003729 // molecular function|mRNA binding /// GO:0000166 // molecular function|nucleotide bin…	RNA recognition motif. (a.k.a. RRM, RBD, or RNP domain) /// RNA recognition motif	83.4159	42.2679	134.917	97.5765	49.1369
TRINITY_DN145300_c0_g1_i1			41.8093	63.2018	135.346	112.475	54.3087
TRINITY_DN192061_c0_g1_i2			71.1832	110.158	72.1346	124.271	29.1873
TRINITY_DN207055_c1_g8_i1			0.499143	0.446939	0.498232	0.296846	405.132
TRINITY_DN210247_c2_g2_i3	GO:0016020 // cellular component|membrane /// GO:0047442 // molecular function|17-alpha-hydroxyprogesterone aldolase activity /// GO:0020037 // molecular function|heme binding /// GO:0005506 // molecular function|iron ion binding /// GO:0004497 // molecular function|monooxygenase activity /// GO:0016705 // molecular function|oxidoreductase activity, acting on paired donors, with incorporation or …	Cytochrome P450	160.355	76.9933	93.0165	61.6871	14.7143
TRINITY_DN206452_c15_g1_i1			74.4818	46.251	107.181	125.132	51.8881
TRINITY_DN203701_c3_g1_i3			79.7958	54.6399	198.343	66.0579	6.09113
TRINITY_DN189690_c0_g2_i1			0	0.224576	1.66899	288.471	114.111
TRINITY_DN200458_c12_g5_i1			47.7836	37.8385	150.546	120.519	47.171
TRINITY_DN175869_c0_g1_i2	GO:0005743 // cellular component|mitochondrial inner membrane /// GO:0004129 // molecular function|cytochrome-c oxidase activity	Cytochrome c oxidase subunit IV	86.4021	68.1051	124.619	85.7183	38.9809
TRINITY_DN13636_c1_g1_i1			42.8447	20.582	101.453	141.443	97.4786
TRINITY_DN189729_c0_g1_i1	GO:0005840 // cellular component|ribosome /// GO:0019843 // molecular function|rRNA binding /// GO:0003735 // molecular function|structural constituent of ribosome /// GO:0006412 // biological process|translation	Ribosomal_S17 N-terminal /// Ribosomal protein S17	85.6622	88.7563	97.1712	82.475	49.2089
TRINITY_DN200982_c0_g1_i2			37.305	11.2798	240.096	91.2582	22.4667
TRINITY_DN205678_c5_g4_i1			374.065	9.97019	16.7951	1.21402	0.0843214
TRINITY_DN210346_c8_g2_i1			111.857	84.5191	80.5027	76.1839	48.6653
TRINITY_DN210433_c16_g2_i2			74.0541	36.3478	141.451	97.2203	52.6165
TRINITY_DN190751_c0_g2_i1		EF hand /// EF-hand domain /// EF-hand domain pair	390.029	1.51974	7.17192	2.72531	0
TRINITY_DN186869_c0_g1_i1			389.221	0.216021	7.54545	3.58689	0.365393
TRINITY_DN203507_c2_g1_i1		EF-hand domain pair	385.591	3.51805	11.2838	0.245958	0.0626387
TRINITY_DN206579_c0_g1_i2	GO:0005737 // cellular component|cytoplasm /// GO:0016592 // cellular component|mediator complex /// GO:0001104 // molecular function|RNA polymerase II transcription cofactor activity /// GO:0006351 // biological process|transcription, DNA-templated	ARC105 or Med15 subunit of Mediator complex non-fungal /// KIX domain	55.5498	78.0888	136.871	102.312	27.1702
TRINITY_DN200458_c12_g2_i1			74.7105	25.7134	120.872	121.214	57.3549
TRINITY_DN209778_c3_g2_i1			74.0696	45.5547	65.1169	146.14	68.9626
TRINITY_DN204983_c1_g4_i4	GO:0005788 // cellular component|endoplasmic reticulum lumen /// GO:0042470 // cellular component|melanosome /// GO:0005790 // cellular component|smooth endoplasmic reticulum /// GO:0005524 // molecular function|ATP binding /// GO:0071287 // biological process|cellular response to manganese ion /// GO:0030433 // biological process|ER-associated ubiquitin-dependent protein catabolic process /// GO…	Hsp90 protein /// Histidine kinase-, DNA gyrase B-, and HSP90-like ATPase	101.933	33.2227	95.1145	51.5654	117.852
TRINITY_DN208735_c42_g11_i1			61.474	38.1516	91.69	139.934	68.1281
TRINITY_DN205557_c1_g3_i1			86.0879	51.9053	181.74	70.3497	9.06514
TRINITY_DN201357_c0_g1_i2			130.354	52.0005	147.3	61.6027	7.73463
TRINITY_DN208760_c1_g2_i1	GO:0005615 // cellular component|extracellular space /// GO:0030882 // molecular function|lipid antigen binding /// GO:0001530 // molecular function|lipopolysaccharide binding /// GO:0070891 // molecular function|lipoteichoic acid binding /// GO:0042834 // molecular function|peptidoglycan binding /// GO:0032934 // molecular function|sterol binding /// GO:0045456 // biological process|ecdysteroid …	ML domain	66.7686	56.3553	129.535	109.072	36.879
TRINITY_DN209863_c0_g4_i1			19.9964	102.239	202.618	69.2537	4.42834
TRINITY_DN200579_c4_g1_i3	GO:0005634 // cellular component|nucleus /// GO:0000981 // molecular function|RNA polymerase II transcription factor activity, sequence-specific DNA binding /// GO:0043565 // molecular function|sequence-specific DNA binding /// GO:0030199 // biological process|collagen fibril organization /// GO:0007517 // biological process|muscle organ development /// GO:0045662 // biological process|negative r…	Homeobox KN domain /// Homeobox domain /// Homeodomain leucine-zipper encoding, Homez	46.6791	48.5212	98.9357	155.535	48.7627
TRINITY_DN200229_c0_g1_i1	GO:0071944 // cellular component|cell periphery /// GO:0009986 // cellular component|cell surface /// GO:0005737 // cellular component|cytoplasm /// GO:0070062 // cellular component|extracellular exosome /// GO:0005743 // cellular component|mitochondrial inner membrane /// GO:0005741 // cellular component|mitochondrial outer membrane /// GO:0005739 // cellular component|mitochondrion /// GO:00163…	SPFH domain / Band 7 family /// Mediator complex subunit 2	106.248	80.9173	86.5579	72.1949	52.4398
TRINITY_DN196443_c2_g1_i2			63.3708	30.7347	242.117	39.901	22.1949
TRINITY_DN202858_c0_g1_i1	GO:0071013 // cellular component|catalytic step 2 spliceosome /// GO:0005654 // cellular component|nucleoplasm /// GO:0005634 // cellular component|nucleus /// GO:0005681 // cellular component|spliceosomal complex /// GO:0005524 // molecular function|ATP binding /// GO:0004004 // molecular function|ATP-dependent RNA helicase activity /// GO:0042802 // molecular function|identical protein binding …	Oligonucleotide/oligosaccharide-binding (OB)-fold /// Helicase associated domain (HA2)	53.217	84.1341	106.082	108.934	45.8596
TRINITY_DN207919_c1_g1_i1		Tyrosine phosphatase family	47.6621	77.155	65.915	166.318	41.0599
TRINITY_DN209324_c0_g3_i1			389.161	0.242266	5.53643	2.17225	0.0819572
TRINITY_DN210507_c1_g1_i2			59.5813	52.6277	132.014	112.395	40.1337
TRINITY_DN203413_c1_g2_i4			4.64617	187.432	10.2292	171.608	21.5899
TRINITY_DN192804_c0_g1_i1			377.158	0.434524	12.788	4.6176	0.0587988
TRINITY_DN205563_c6_g5_i3			72.7286	41.0847	50.4115	143.188	86.6498
TRINITY_DN177172_c0_g1_i1			391.598	0.255095	0.789918	0.367093	0.0719142
TRINITY_DN209065_c10_g1_i1			68.0868	41.332	111.202	119.946	52.3242
TRINITY_DN190473_c0_g1_i2		Galactose binding lectin domain /// Collagen triple helix repeat (20 copies)	6.67219	2.05949	0.413665	2.32906	381.252
TRINITY_DN203688_c1_g1_i1	GO:0009986 // cellular component|cell surface /// GO:0030425 // cellular component|dendrite /// GO:0016600 // cellular component|flotillin complex /// GO:0016021 // cellular component|integral component of membrane /// GO:0031594 // cellular component|neuromuscular junction /// GO:0043025 // cellular component|neuronal cell body /// GO:0014069 // cellular component|postsynaptic density /// GO:009…	Low-density lipoprotein receptor repeat class B /// Scavenger receptor cysteine-rich domain /// Domain of unknown function (DUF5050) /// SMP-30/Gluconolaconase/LRE-like region /// Lactonase, 7-bladed beta-propeller	385.422	1.02991	4.13317	1.96359	0.106573
TRINITY_DN203974_c1_g1_i3	GO:0005576 // cellular component|extracellular region /// GO:0001558 // biological process|regulation of cell growth	Insulin-like growth factor binding protein	37.3257	182.157	31.2803	99.0464	42.6949
TRINITY_DN208432_c0_g10_i1			0.734247	27.6131	0.82452	335.44	26.9398
TRINITY_DN205757_c3_g1_i2			5.37241	14.8791	20.328	22.2537	327.953
TRINITY_DN205159_c1_g2_i1	GO:0005737 // cellular component|cytoplasm /// GO:0005874 // cellular component|microtubule /// GO:0005525 // molecular function|GTP binding /// GO:0003924 // molecular function|GTPase activity /// GO:0005200 // molecular function|structural constituent of cytoskeleton /// GO:0007017 // biological process|microtubule-based process		29.2991	78.34	32.2243	171.099	79.8141
TRINITY_DN199223_c2_g1_i1	GO:0071013 // cellular component|catalytic step 2 spliceosome /// GO:0005737 // cellular component|cytoplasm /// GO:1990726 // cellular component|Lsm1-7-Pat1 complex /// GO:0005732 // cellular component|small nucleolar ribonucleoprotein complex /// GO:0097526 // cellular component|spliceosomal tri-snRNP complex /// GO:0005689 // cellular component|U12-type spliceosomal complex /// GO:0071004 // c…	LSM domain	46.1868	103.778	92.2557	105.863	42.3415
TRINITY_DN199545_c5_g1_i1			73.494	17.7174	96.8003	131.382	70.9363
TRINITY_DN197100_c0_g1_i3	GO:0015934 // cellular component|large ribosomal subunit /// GO:0005739 // cellular component|mitochondrion /// GO:0003735 // molecular function|structural constituent of ribosome /// GO:0006412 // biological process|translation	Ribosomal protein L22p/L17e	46.2051	124.531	81.5003	99.166	38.5758
TRINITY_DN204931_c7_g1_i1			15.5426	5.21891	73.6928	261.925	33.2734
TRINITY_DN210610_c0_g2_i2			74.0739	11.2924	119.807	106.166	77.5228
TRINITY_DN187248_c1_g1_i1	GO:0016021 // cellular component|integral component of membrane		90.762	57.3549	126.686	95.3006	18.1859
TRINITY_DN209618_c17_g4_i1			41.8492	108.802	92.5448	116.798	27.7582
TRINITY_DN203203_c0_g1_i1	GO:0005576 // cellular component|extracellular region /// GO:0008745 // molecular function|N-acetylmuramoyl-L-alanine amidase activity /// GO:0042834 // molecular function|peptidoglycan binding /// GO:0016019 // molecular function|peptidoglycan receptor activity /// GO:0008270 // molecular function|zinc ion binding /// GO:0050830 // biological process|defense response to Gram-positive bacterium /…		350.147	12.8045	7.069	15.6724	1.73267
TRINITY_DN199778_c4_g1_i3			42.3012	0.377512	298.046	46.6365	0.04257
TRINITY_DN196553_c0_g1_i1	GO:0005759 // cellular component|mitochondrial matrix /// GO:0030060 // molecular function|L-malate dehydrogenase activity /// GO:0005975 // biological process|carbohydrate metabolic process /// GO:0006475 // biological process|internal protein amino acid acetylation /// GO:0006108 // biological process|malate metabolic process /// GO:0006099 // biological process|tricarboxylic acid cycle	lactate/malate dehydrogenase, alpha/beta C-terminal domain /// lactate/malate dehydrogenase, NAD binding domain /// 3-beta hydroxysteroid dehydrogenase/isomerase family	57.8473	89.2528	70.2627	99.7855	69.9589
TRINITY_DN198265_c1_g2_i1		Tissue inhibitor of metalloproteinase	0.777438	0.638118	0.517346	0.308234	384.251
TRINITY_DN201576_c5_g1_i1			51.9159	46.7864	106.461	111.641	69.5804
TRINITY_DN191409_c1_g1_i1			32.8554	48.3651	166.338	108.327	30.0958
TRINITY_DN204093_c0_g2_i2	GO:0005604 // cellular component|basement membrane /// GO:0005938 // cellular component|cell cortex /// GO:0030054 // cellular component|cell junction /// GO:0070062 // cellular component|extracellular exosome /// GO:0005509 // molecular function|calcium ion binding /// GO:0050896 // biological process|response to stimulus /// GO:0007601 // biological process|visual perception	Immunoglobulin domain /// Immunoglobulin I-set domain /// CD80-like C2-set immunoglobulin domain /// Immunoglobulin V-set domain /// Immunoglobulin C1-set domain	3.5388	12.9555	42.1347	258.595	68.72
TRINITY_DN203562_c5_g1_i1			4.9469	23.1404	278.053	71.1399	8.48707
TRINITY_DN202822_c4_g1_i1	GO:0005509 // molecular function|calcium ion binding	EF hand /// EF-hand domain pair /// EF-hand domain	77.4822	112.173	87.4632	83.9225	24.6191
TRINITY_DN193381_c10_g3_i3			63.7818	68.3386	88.5527	79.9799	84.6033
TRINITY_DN205964_c1_g1_i1	GO:0000777 // cellular component|condensed chromosome kinetochore /// GO:0005737 // cellular component|cytoplasm /// GO:0000776 // cellular component|kinetochore /// GO:0005874 // cellular component|microtubule /// GO:0005634 // cellular component|nucleus /// GO:0005819 // cellular component|spindle /// GO:1990047 // cellular component|spindle matrix /// GO:0046872 // molecular function|metal ion…		35.1095	110.134	143.476	71.5506	24.8702
TRINITY_DN200858_c0_g1_i2		Zinc finger, C3HC4 type (RING finger) /// Ring finger domain	33.6698	32.5281	212.015	76.8084	30.0692
TRINITY_DN198217_c3_g2_i2			365.325	8.48653	7.05235	3.68937	0.339293
TRINITY_DN191543_c0_g2_i1	GO:0005576 // cellular component|extracellular region /// GO:0016021 // cellular component|integral component of membrane /// GO:0004867 // molecular function|serine-type endopeptidase inhibitor activity /// GO:0001568 // biological process|blood vessel development /// GO:0048570 // biological process|notochord morphogenesis /// GO:0001558 // biological process|regulation of cell growth /// GO:00…	Antistasin family /// WAP-type (Whey Acidic Protein) 'four-disulfide core'	0.241684	0.243458	0.542796	0.215598	383.525
TRINITY_DN206416_c4_g3_i3	GO:0005576 // cellular component|extracellular region /// GO:0020037 // molecular function|heme binding /// GO:0046872 // molecular function|metal ion binding /// GO:0004601 // molecular function|peroxidase activity /// GO:0042744 // biological process|hydrogen peroxide catabolic process /// GO:0048477 // biological process|oogenesis /// GO:0006979 // biological process|response to oxidative stre…	Animal haem peroxidase	0.417409	0.256956	0.329846	0.325812	383.046
TRINITY_DN187729_c5_g2_i1			39.9888	68.0465	117.203	116.682	42.42
TRINITY_DN203791_c2_g1_i2	GO:0005829 // cellular component|cytosol /// GO:0000139 // cellular component|Golgi membrane /// GO:0016239 // biological process|positive regulation of macroautophagy /// GO:0061635 // biological process|regulation of protein complex stability	Predicted coiled-coil protein (DUF2205) /// IncA protein /// Flagella accessory protein C (FlaC) /// Protein of unknown function (DUF972) /// Coiled-coil region of CCDC155 or KASH /// Centromere protein H (CENP-H) /// Ribosomal S13/S15 N-terminal domain /// Ribosomal protein S15	70.9096	78.8237	107.769	77.6413	49.1837
TRINITY_DN197210_c0_g2_i1	GO:0005578 // cellular component|proteinaceous extracellular matrix /// GO:0046872 // molecular function|metal ion binding /// GO:0008191 // molecular function|metalloendopeptidase inhibitor activity	Tissue inhibitor of metalloproteinase	0.265948	0.119067	0.35395	0.75127	382.716
TRINITY_DN203297_c6_g1_i3			64.5608	85.6717	116.948	94.2916	21.0574
TRINITY_DN209718_c0_g1_i2			0.818088	14.5668	237.699	101.42	28.0166
TRINITY_DN202063_c1_g1_i1		Immunoglobulin domain /// Immunoglobulin I-set domain	366.699	1.34214	10.9719	3.38738	0.0605384
TRINITY_DN209048_c4_g2_i1			66.8535	25.3874	63.9478	131.991	94.0852
TRINITY_DN191393_c0_g1_i1		Domain of unknown function (DUF4490)	48.4353	34.6828	203.239	69.6619	24.5108
TRINITY_DN184250_c0_g1_i1			363.635	0.101942	13.637	2.97913	0.103459
TRINITY_DN209055_c0_g2_i1		Increased loss of mitochondrial DNA protein 1 /// PPPDE putative peptidase domain	65.0308	103.218	8.52104	186.547	16.8909
TRINITY_DN202909_c1_g1_i1			38.0801	107.629	98.8274	109.885	25.7279
TRINITY_DN205084_c5_g2_i1			29.5561	136.406	43.7241	124.378	45.9046
TRINITY_DN208713_c7_g4_i1			54.4066	54.9736	132.031	93.8033	44.5275
TRINITY_DN203563_c3_g1_i1			0.141024	4.26179	372.645	2.42171	0.0320386
TRINITY_DN207354_c4_g4_i2			54.6893	76.0078	111.411	94.9789	42.1774
TRINITY_DN191783_c0_g1_i1			19.7731	39.1756	230.102	81.3307	8.47614
TRINITY_DN209863_c0_g1_i1	GO:0005689 // cellular component|U12-type spliceosomal complex /// GO:0000166 // molecular function|nucleotide binding /// GO:0044822 // molecular function|poly(A) RNA binding /// GO:0006397 // biological process|mRNA processing /// GO:0048026 // biological process|positive regulation of mRNA splicing, via spliceosome /// GO:0008380 // biological process|RNA splicing	RNA recognition motif. (a.k.a. RRM, RBD, or RNP domain) /// RNA recognition motif	24.1356	93.8925	193.998	57.3825	9.33633
TRINITY_DN187761_c0_g1_i1	GO:0015629 // cellular component|actin cytoskeleton /// GO:0045177 // cellular component|apical part of cell /// GO:0045178 // cellular component|basal part of cell /// GO:0016323 // cellular component|basolateral plasma membrane /// GO:0031252 // cellular component|cell leading edge /// GO:0005925 // cellular component|focal adhesion /// GO:0005927 // cellular component|muscle tendon junction //…	PDZ domain (Also known as DHR or GLGF) /// PDZ domain /// Domain of unknown function (DUF4749)	3.8845	131.583	3.02306	160.693	79.4099
TRINITY_DN208443_c0_g3_i3	GO:0015629 // cellular component|actin cytoskeleton /// GO:0005730 // cellular component|nucleolus /// GO:0005634 // cellular component|nucleus /// GO:0044822 // molecular function|poly(A) RNA binding /// GO:0070064 // molecular function|proline-rich region binding /// GO:0001103 // molecular function|RNA polymerase II repressing transcription factor binding /// GO:0001106 // molecular function|R…	WW domain /// Transcription factor IIA, alpha/beta subunit	28.2371	58.0674	174.544	90.2678	26.688
TRINITY_DN203239_c0_g1_i1	GO:0030136 // cellular component|clathrin-coated vesicle /// GO:0005905 // cellular component|coated pit /// GO:0005737 // cellular component|cytoplasm /// GO:0030425 // cellular component|dendrite /// GO:0030666 // cellular component|endocytic vesicle membrane /// GO:0005768 // cellular component|endosome /// GO:0005925 // cellular component|focal adhesion /// GO:0005887 // cellular component|in…		0	6.53554	3.42851	304.873	62.8166
TRINITY_DN208831_c0_g1_i2	GO:0005576 // cellular component|extracellular region /// GO:0016020 // cellular component|membrane /// GO:0005507 // molecular function|copper ion binding /// GO:0004504 // molecular function|peptidylglycine monooxygenase activity /// GO:0006518 // biological process|peptide metabolic process	Copper type II ascorbate-dependent monooxygenase, C-terminal domain	215.737	25.1883	26.2637	43.6146	66.7519
TRINITY_DN206560_c0_g1_i1	GO:0000139 // cellular component|Golgi membrane /// GO:0016021 // cellular component|integral component of membrane /// GO:0016757 // molecular function|transferase activity, transferring glycosyl groups /// GO:0071555 // biological process|cell wall organization	Exostosin family	0.415171	0.328014	0.560676	0.348574	375.728
TRINITY_DN201875_c2_g3_i7	GO:0002080 // cellular component|acrosomal membrane /// GO:0016324 // cellular component|apical plasma membrane /// GO:0009925 // cellular component|basal plasma membrane /// GO:0016323 // cellular component|basolateral plasma membrane /// GO:0005901 // cellular component|caveola /// GO:0005938 // cellular component|cell cortex /// GO:0009986 // cellular component|cell surface /// GO:0005929 // c…	Caveolin	8.44384	7.19854	356.315	4.46535	0.18379
TRINITY_DN175807_c0_g1_i1			95.1163	24.4113	122.458	96.3345	38.263
TRINITY_DN192987_c0_g2_i2	GO:0005576 // cellular component|extracellular region /// GO:0019897 // cellular component|extrinsic component of plasma membrane /// GO:0043231 // cellular component|intracellular membrane-bounded organelle /// GO:0005886 // cellular component|plasma membrane /// GO:0004175 // molecular function|endopeptidase activity /// GO:0004252 // molecular function|serine-type endopeptidase activity /// GO…	Trypsin /// Galactose binding lectin domain /// Low-density lipoprotein receptor domain class A /// Trypsin-like peptidase domain	0.372951	0.751376	0.511871	0.665394	374.077
TRINITY_DN206736_c3_g4_i1			76.2721	31.0948	78.6653	126.319	63.9797
TRINITY_DN201984_c0_g2_i1	GO:0005737 // cellular component|cytoplasm /// GO:0005615 // cellular component|extracellular space /// GO:0005507 // molecular function|copper ion binding /// GO:0004784 // molecular function|superoxide dismutase activity /// GO:0008270 // molecular function|zinc ion binding /// GO:0019430 // biological process|removal of superoxide radicals	Copper/zinc superoxide dismutase (SODC)	75.7341	134.635	54.3622	96.6053	14.6561
TRINITY_DN194157_c1_g2_i1	GO:0005737 // cellular component|cytoplasm /// GO:0005874 // cellular component|microtubule /// GO:0005525 // molecular function|GTP binding /// GO:0005200 // molecular function|structural constituent of cytoskeleton /// GO:0007017 // biological process|microtubule-based process		0.858696	0.768887	174.664	93.1132	105.561
TRINITY_DN199851_c5_g1_i1			25.432	124.887	144.387	68.8683	10.8704
TRINITY_DN179255_c0_g5_i2			363.108	3.04051	7.77313	0.242331	0.0822868
TRINITY_DN193072_c0_g1_i1	GO:0005759 // cellular component|mitochondrial matrix /// GO:0051537 // molecular function|2 iron, 2 sulfur cluster binding /// GO:0051539 // molecular function|4 iron, 4 sulfur cluster binding /// GO:0008198 // molecular function|ferrous iron binding /// GO:0005198 // molecular function|structural molecule activity /// GO:0016226 // biological process|iron-sulfur cluster assembly /// GO:0097428 …	Iron-sulphur cluster biosynthesis /// Protein of unknown function (DUF3853)	86.1353	55.4031	70.089	119.835	42.6985
TRINITY_DN210534_c0_g3_i2			84.3936	18.1698	45.6074	166.074	58.7807
TRINITY_DN205826_c1_g1_i2			357.361	0.491089	12.7738	1.87547	0.124599
TRINITY_DN189033_c2_g1_i1			7.70603	106.364	4.41878	195.698	58.3316
TRINITY_DN193410_c1_g1_i4		Chondroitin proteoglycan 4	57.6633	177.155	15.0014	96.2109	25.7871
TRINITY_DN205296_c0_g5_i1	GO:0005737 // cellular component|cytoplasm /// GO:0005874 // cellular component|microtubule /// GO:0005525 // molecular function|GTP binding /// GO:0003924 // molecular function|GTPase activity /// GO:0005200 // molecular function|structural constituent of cytoskeleton /// GO:0007017 // biological process|microtubule-based process		0.167205	0	2.33659	205.539	163.721
TRINITY_DN181647_c0_g1_i1	GO:0005829 // cellular component|cytosol /// GO:0034709 // cellular component|methylosome /// GO:0034715 // cellular component|pICln-Sm protein complex /// GO:0071011 // cellular component|precatalytic spliceosome /// GO:0034719 // cellular component|SMN-Sm protein complex /// GO:0005685 // cellular component|U1 snRNP /// GO:0005686 // cellular component|U2 snRNP /// GO:0005687 // cellular compon…		106.135	38.2975	68.4439	109.719	48.79
TRINITY_DN172537_c0_g1_i1			44.984	36.1309	59.0735	185.312	44.6814
TRINITY_DN209701_c0_g2_i4	GO:0005739 // cellular component|mitochondrion /// GO:0004450 // molecular function|isocitrate dehydrogenase (NADP+) activity /// GO:0000287 // molecular function|magnesium ion binding /// GO:0051287 // molecular function|NAD binding /// GO:0006103 // biological process|2-oxoglutarate metabolic process /// GO:0006097 // biological process|glyoxylate cycle /// GO:0006102 // biological process|isoc…	Isocitrate/isopropylmalate dehydrogenase	62.8355	52.9085	71.7504	97.0749	85.5642
TRINITY_DN193936_c0_g1_i2	GO:0005737 // cellular component|cytoplasm /// GO:0030659 // cellular component|cytoplasmic vesicle membrane /// GO:0005829 // cellular component|cytosol /// GO:0070062 // cellular component|extracellular exosome /// GO:0005925 // cellular component|focal adhesion /// GO:0042470 // cellular component|melanosome /// GO:0016020 // cellular component|membrane /// GO:0005634 // cellular component|nuc…	14-3-3 protein	45.9379	12.8373	152.775	104.888	53.4046
TRINITY_DN209121_c0_g1_i1	GO:0005789 // cellular component|endoplasmic reticulum membrane /// GO:0016021 // cellular component|integral component of membrane /// GO:0005886 // cellular component|plasma membrane /// GO:0042743 // biological process|hydrogen peroxide metabolic process /// GO:0045666 // biological process|positive regulation of neuron differentiation /// GO:2000379 // biological process|positive regulation o…	Dual oxidase maturation factor	49.5268	52.8484	155.425	94.5828	17.3833
TRINITY_DN203217_c1_g3_i3	GO:0005634 // cellular component|nucleus /// GO:0003677 // molecular function|DNA binding /// GO:0046872 // molecular function|metal ion binding /// GO:0003700 // molecular function|transcription factor activity, sequence-specific DNA binding /// GO:0006355 // biological process|regulation of transcription, DNA-templated /// GO:0006351 // biological process|transcription, DNA-templated	Zinc-finger double domain /// Zinc finger, C2H2 type /// C2H2-type zinc finger	22.6336	166.007	91.5918	71.9994	17.5146
TRINITY_DN210560_c0_g1_i3	GO:0005604 // cellular component|basement membrane /// GO:0005938 // cellular component|cell cortex /// GO:0030054 // cellular component|cell junction /// GO:0005576 // cellular component|extracellular region /// GO:0005509 // molecular function|calcium ion binding /// GO:0050896 // biological process|response to stimulus	Immunoglobulin domain /// Immunoglobulin I-set domain /// Immunoglobulin V-set domain	9.69377	17.6932	104.818	174.355	63.0345
TRINITY_DN204456_c5_g1_i1	GO:0005669 // cellular component|transcription factor TFIID complex /// GO:0006352 // biological process|DNA-templated transcription, initiation /// GO:0006355 // biological process|regulation of transcription, DNA-templated	Transcription initiation factor TFIID subunit A /// Histone-like transcription factor (CBF/NF-Y) and archaeal histone /// Core histone H2A/H2B/H3/H4 /// Transcription initiation factor IID, 31kD subunit /// Transcription initiation factor TFIID component TAF4 family	51.4699	85.572	85.8672	99.771	46.4187
TRINITY_DN210320_c1_g2_i6	GO:0005634 // cellular component|nucleus /// GO:0043234 // cellular component|protein complex /// GO:0003682 // molecular function|chromatin binding /// GO:0003677 // molecular function|DNA binding /// GO:0000978 // molecular function|RNA polymerase II core promoter proximal region sequence-specific DNA binding /// GO:0000979 // molecular function|RNA polymerase II core promoter sequence-specific…	Helix-loop-helix DNA-binding domain /// MITF/TFEB/TFEC/TFE3 N-terminus	42.7547	44.3528	146.991	106.846	27.7375
TRINITY_DN209432_c2_g3_i1			42.4651	108.126	124.381	69.0354	24.3607
TRINITY_DN210114_c0_g1_i3	GO:0031225 // cellular component|anchored component of membrane /// GO:0009986 // cellular component|cell surface /// GO:0005615 // cellular component|extracellular space /// GO:0005886 // cellular component|plasma membrane /// GO:0004867 // molecular function|serine-type endopeptidase inhibitor activity /// GO:0050431 // molecular function|transforming growth factor beta binding /// GO:0001942 /…	A-macroglobulin complement component /// Alpha-2-macroglobulin family N-terminal region /// Alpha-2-macroglobulin family /// A-macroglobulin receptor /// MG2 domain /// Alpha-macro-globulin thiol-ester bond-forming region	342.99	12.118	5.42149	7.50566	0.122881
TRINITY_DN202486_c1_g1_i1	GO:0005576 // cellular component|extracellular region /// GO:0030141 // cellular component|secretory granule /// GO:0004857 // molecular function|enzyme inhibitor activity /// GO:0005525 // molecular function|GTP binding /// GO:0051082 // molecular function|unfolded protein binding /// GO:0006886 // biological process|intracellular protein transport /// GO:0007218 // biological process|neuropepti…	Neuroendocrine protein 7B2 precursor (Secretogranin V)	64.7361	37.4512	65.6655	153.309	46.5705
TRINITY_DN185324_c0_g1_i1			67.4162	58.7387	65.8156	164.454	11.25
TRINITY_DN209910_c1_g2_i1	GO:0005634 // cellular component|nucleus /// GO:0003677 // molecular function|DNA binding /// GO:0007275 // biological process|multicellular organism development /// GO:0006355 // biological process|regulation of transcription, DNA-templated /// GO:0006351 // biological process|transcription, DNA-templated	HMG (high mobility group) box /// HMG-box domain	37.8975	64.0404	103.372	128.884	33.3244
TRINITY_DN191684_c0_g1_i1	GO:0009986 // cellular component|cell surface /// GO:0005925 // cellular component|focal adhesion /// GO:0016021 // cellular component|integral component of membrane /// GO:0016020 // cellular component|membrane /// GO:0005886 // cellular component|plasma membrane /// GO:0030246 // molecular function|carbohydrate binding /// GO:0005518 // molecular function|collagen binding /// GO:0030574 // biol…	Lectin C-type domain /// UL45 protein, carbohydrate-binding C-type lectin-like	49.0054	47.8691	19.0286	186.448	65.0264
TRINITY_DN206974_c4_g1_i5			69.7905	36.7654	132.698	101.635	26.37
TRINITY_DN192148_c0_g1_i1			0.183313	0.123105	0.640423	0.654108	365.65
TRINITY_DN200194_c0_g2_i1		Stress up-regulated Nod 19	350.917	3.48015	5.91354	5.33138	0.709938
TRINITY_DN208005_c39_g4_i1			51.9984	69.8752	126.074	88.3342	30.003
TRINITY_DN206048_c0_g1_i1		Wnt and FGF inhibitory regulator	50.9641	25.2188	179.114	81.7462	29.2006
TRINITY_DN186111_c0_g1_i1	GO:0005576 // cellular component|extracellular region		351.601	0.411779	10.1498	3.05401	0.0928683
TRINITY_DN195087_c0_g1_i1			27.8433	69.7692	117.998	130.722	18.8674
TRINITY_DN198560_c25_g13_i1			57.4023	49.8369	125.358	82.8925	49.3537
TRINITY_DN203955_c1_g4_i1			72.763	68.8866	127.155	82.7641	11.6046
TRINITY_DN200255_c0_g1_i3	GO:0030176 // cellular component|integral component of endoplasmic reticulum membrane /// GO:0005784 // cellular component|Sec61 translocon complex /// GO:0006613 // biological process|cotranslational protein targeting to membrane	Translocon-associated protein, gamma subunit (TRAP-gamma)	69.365	83.1075	97.6734	41.1143	71.8216
TRINITY_DN210610_c0_g5_i1			77.4847	15.7886	85.7716	114.759	69.0592
TRINITY_DN205307_c1_g3_i1			36.9277	91.7368	92.0009	109.941	32.1935
TRINITY_DN210636_c0_g1_i1	GO:0031672 // cellular component|A band /// GO:0000794 // cellular component|condensed nuclear chromosome /// GO:0070062 // cellular component|extracellular exosome /// GO:0031674 // cellular component|I band /// GO:0031430 // cellular component|M band /// GO:0005859 // cellular component|muscle myosin complex /// GO:0030017 // cellular component|sarcomere /// GO:0005865 // cellular component|str…	Fibronectin type III domain /// Purple acid Phosphatase, N-terminal domain /// Immunoglobulin I-set domain /// Immunoglobulin domain	1.21998	198.166	4.05778	102.214	57.1048
TRINITY_DN205615_c0_g1_i1	GO:0005576 // cellular component|extracellular region /// GO:0020037 // molecular function|heme binding /// GO:0004601 // molecular function|peroxidase activity /// GO:0006979 // biological process|response to oxidative stress	Animal haem peroxidase /// Glycosyl hydrolase family 62	0.170583	0.229113	1.07838	0.659408	359.687
TRINITY_DN198955_c3_g4_i3			69.1503	47.8298	92.2939	126.765	25.3193
TRINITY_DN207894_c0_g3_i2		ShK domain-like	347.358	2.06397	8.05294	3.42709	0.101825
TRINITY_DN210387_c1_g2_i3		Extracellular link domain	62.7239	71.1634	79.2747	134.342	13.2264
TRINITY_DN199585_c1_g1_i1	GO:0005794 // cellular component|Golgi apparatus /// GO:0005654 // cellular component|nucleoplasm /// GO:0033549 // molecular function|MAP kinase phosphatase activity /// GO:0017017 // molecular function|MAP kinase tyrosine/serine/threonine phosphatase activity /// GO:0016791 // molecular function|phosphatase activity /// GO:0004725 // molecular function|protein tyrosine phosphatase activity /// …	Dual specificity phosphatase, catalytic domain /// Rhodanese-like domain /// Inositol hexakisphosphate /// Rit1 DUSP-like domain /// Protein-tyrosine phosphatase	47.3295	65.1928	120.576	75.9946	51.3408
TRINITY_DN203266_c15_g1_i1			11.6151	19.7058	161.704	128.972	38.4009
TRINITY_DN202161_c0_g3_i1	GO:0005737 // cellular component|cytoplasm /// GO:0005874 // cellular component|microtubule /// GO:0005525 // molecular function|GTP binding /// GO:0005200 // molecular function|structural constituent of cytoskeleton /// GO:0007017 // biological process|microtubule-based process		76.7622	247.098	10.0886	21.2279	4.9411
TRINITY_DN205229_c9_g1_i1			5.38448	12.1394	275.206	58.7782	7.74473
TRINITY_DN205777_c2_g3_i3	GO:0016459 // cellular component|myosin complex /// GO:0016460 // cellular component|myosin II complex /// GO:0031475 // cellular component|myosin V complex /// GO:0031476 // cellular component|myosin VI complex /// GO:0031477 // cellular component|myosin VII complex /// GO:0005509 // molecular function|calcium ion binding /// GO:0017022 // molecular function|myosin binding /// GO:0032036 // mole…	EF hand /// EF-hand domain /// EF-hand domain pair	74.5539	62.5641	95.2891	92.0853	34.6023
TRINITY_DN210306_c3_g3_i3			104.098	10.7206	88.9724	105.386	49.7945
TRINITY_DN197734_c7_g1_i1			65.2553	13.8736	110.47	120.519	48.6469
TRINITY_DN200162_c4_g2_i1			18.4754	28.8858	175.052	94.8962	40.9896
TRINITY_DN205260_c0_g1_i2	GO:0005829 // cellular component|cytosol /// GO:0005634 // cellular component|nucleus /// GO:0016874 // molecular function|ligase activity /// GO:0000166 // molecular function|nucleotide binding /// GO:0044822 // molecular function|poly(A) RNA binding /// GO:0004842 // molecular function|ubiquitin-protein transferase activity /// GO:0008270 // molecular function|zinc ion binding /// GO:0010467 //…	Torus domain /// RNA recognition motif. (a.k.a. RRM, RBD, or RNP domain)	38.7475	56.992	106.929	109.678	45.8055
TRINITY_DN190186_c0_g1_i1		UBA-like domain /// TAP C-terminal domain	40.8698	45.8709	148.406	92.345	30.3396
TRINITY_DN206246_c0_g1_i5	GO:0005604 // cellular component|basement membrane /// GO:0005581 // cellular component|collagen trimer /// GO:0005201 // molecular function|extracellular matrix structural constituent	Collagen triple helix repeat (20 copies) /// C-terminal tandem repeated domain in type 4 procollagen	19.4715	95.0875	18.5351	141.694	83.0294
TRINITY_DN200234_c0_g1_i1	GO:0070062 // cellular component|extracellular exosome /// GO:0005577 // cellular component|fibrinogen complex	Fibrinogen beta and gamma chains, C-terminal globular domain	79.8848	46.6646	115.063	96.1469	19.5985
TRINITY_DN170926_c0_g4_i1			26.254	154.391	95.7582	70.2608	9.60768
TRINITY_DN182345_c0_g1_i1	GO:0016021 // cellular component|integral component of membrane		127.596	35.3954	35.4618	68.3687	89.1612
TRINITY_DN200817_c0_g2_i3	GO:0030246 // molecular function|carbohydrate binding	Lectin C-type domain	58.5674	83.6511	80.4019	118.371	14.2063
TRINITY_DN197579_c1_g1_i1			304.06	5.27237	19.0609	20.4635	6.20548
TRINITY_DN187015_c3_g1_i3			58.9135	68.7391	87.5012	93.7246	45.7466
TRINITY_DN204102_c4_g1_i3		Profilin	96.8199	29.6396	75.9399	100.965	50.5363
TRINITY_DN210676_c6_g2_i2			87.4106	66.4134	95.3423	82.1943	22.4059
TRINITY_DN194361_c13_g2_i1			28.7172	5.25964	93.3234	192.715	33.2137
TRINITY_DN205412_c1_g1_i3			23.4366	39.1134	152.807	110.081	27.5965
TRINITY_DN192586_c0_g1_i2	GO:0031164 // cellular component|contractile vacuolar membrane /// GO:0000331 // cellular component|contractile vacuole /// GO:0005737 // cellular component|cytoplasm /// GO:0005829 // cellular component|cytosol /// GO:0048471 // cellular component|perinuclear region of cytoplasm /// GO:0005524 // molecular function|ATP binding /// GO:0005516 // molecular function|calmodulin binding /// GO:000467…	von Willebrand factor type A domain /// Formin Homology Region 1	344.594	0.309411	4.61662	3.209	0.136878
TRINITY_DN185575_c1_g1_i1	GO:0009353 // cellular component|mitochondrial oxoglutarate dehydrogenase complex /// GO:0005763 // cellular component|mitochondrial small ribosomal subunit /// GO:0005739 // cellular component|mitochondrion /// GO:0006103 // biological process|2-oxoglutarate metabolic process /// GO:0055114 // biological process|oxidation-reduction process	Ribosomal protein S36, mitochondrial	44.3089	115.191	126.579	45.7101	20.7811
TRINITY_DN210611_c1_g4_i2			37.7116	140.357	89.4807	69.4346	15.5196
TRINITY_DN208432_c0_g7_i6			0.151731	2.07869	1.48425	179.994	167.888
TRINITY_DN207822_c2_g1_i3			80.2365	21.0942	99.02	105.198	45.6402
TRINITY_DN207925_c0_g3_i2	GO:0005829 // cellular component|cytosol /// GO:0005615 // cellular component|extracellular space /// GO:0001772 // cellular component|immunological synapse /// GO:0016020 // cellular component|membrane /// GO:0005634 // cellular component|nucleus /// GO:0005504 // molecular function|fatty acid binding /// GO:0005096 // molecular function|GTPase activator activity /// GO:0051879 // molecular func…	RHO protein GDP dissociation inhibitor	86.5137	60.4688	75.802	97.0474	30.8833
TRINITY_DN210045_c0_g1_i2		Glutamine synthetase, catalytic domain /// Glutamine synthetase, beta-Grasp domain	54.3447	40.6703	185.705	59.6647	10.3098
TRINITY_DN203145_c0_g1_i1	GO:0005861 // cellular component|troponin complex /// GO:0006937 // biological process|regulation of muscle contraction	Troponin	5.1547	171.36	8.52594	110.758	54.6048
TRINITY_DN200325_c0_g1_i2	GO:0046872 // molecular function|metal ion binding /// GO:0042803 // molecular function|protein homodimerization activity /// GO:0005212 // molecular function|structural constituent of eye lens	Hsp20/alpha crystallin family	6.89912	234.943	38.5002	51.6029	18.2143
TRINITY_DN208686_c2_g2_i1			35.1508	38.3852	172.077	78.2558	26.0404
TRINITY_DN189660_c0_g1_i3	GO:0005694 // cellular component|chromosome /// GO:0005634 // cellular component|nucleus /// GO:0003697 // molecular function|single-stranded DNA binding /// GO:0006268 // biological process|DNA unwinding involved in DNA replication /// GO:0045892 // biological process|negative regulation of transcription, DNA-templated	HMG (high mobility group) box /// HMG-box domain /// 60s Acidic ribosomal protein	58.4142	66.5403	128.994	69.793	26.167
TRINITY_DN161065_c0_g1_i1			337.078	0.259225	8.86188	3.44341	0
TRINITY_DN206362_c2_g2_i2	GO:0005615 // cellular component|extracellular space /// GO:0031594 // cellular component|neuromuscular junction /// GO:0005578 // cellular component|proteinaceous extracellular matrix /// GO:0005802 // cellular component|trans-Golgi network /// GO:0050839 // molecular function|cell adhesion molecule binding /// GO:0008201 // molecular function|heparin binding /// GO:1990523 // biological process…	Fasciclin domain	333.457	6.41192	6.11532	3.22947	0.108456
TRINITY_DN204644_c1_g1_i2			36.8901	38.3701	105.707	132.241	35.978
TRINITY_DN190871_c0_g1_i1	GO:0016021 // cellular component|integral component of membrane /// GO:0005537 // molecular function|mannose binding /// GO:0046872 // molecular function|metal ion binding /// GO:0002250 // biological process|adaptive immune response /// GO:0007155 // biological process|cell adhesion /// GO:0006897 // biological process|endocytosis /// GO:0045087 // biological process|innate immune response	Lectin C-type domain /// UL45 protein, carbohydrate-binding C-type lectin-like	334.635	3.6541	7.81575	2.84132	0.0603005
TRINITY_DN209207_c3_g1_i1	GO:0005813 // cellular component|centrosome /// GO:0097546 // cellular component|ciliary base /// GO:0005737 // cellular component|cytoplasm /// GO:0010494 // cellular component|cytoplasmic stress granule /// GO:0071598 // cellular component|neuronal ribonucleoprotein granule /// GO:0016607 // cellular component|nuclear speck /// GO:0005654 // cellular component|nucleoplasm /// GO:0005634 // cell…	WW domain	43.5646	90.0423	88.4048	92.9396	33.5301
TRINITY_DN209876_c2_g4_i1			66.8197	7.65892	98.66	107.868	67.3651
TRINITY_DN207913_c0_g1_i2			117.019	11.4817	76.5259	104.169	39.0658
TRINITY_DN202422_c7_g3_i1			43.5049	34.1633	94.8978	112.088	63.5332
TRINITY_DN186869_c0_g3_i3			340.39	0.674563	4.88786	1.6801	0.17115
TRINITY_DN200612_c0_g1_i4			4.82505	3.546	257.987	74.7156	6.03932
TRINITY_DN209053_c2_g3_i2			61.5259	32.7359	77.8148	118.321	56.3258
TRINITY_DN186743_c0_g1_i3	GO:0005840 // cellular component|ribosome /// GO:0003735 // molecular function|structural constituent of ribosome /// GO:0006412 // biological process|translation		70.9615	96.9859	98.816	52.9128	26.9509
TRINITY_DN192750_c0_g1_i1	GO:0005615 // cellular component|extracellular space /// GO:0030288 // cellular component|outer membrane-bounded periplasmic space		332.837	0	11.2023	2.38369	0.0971297
TRINITY_DN188348_c0_g2_i1			21.7458	56.9644	156.099	85.024	26.4184
TRINITY_DN201049_c1_g1_i1			8.25928	170.984	9.81013	49.0228	107.845
TRINITY_DN209906_c2_g1_i3	GO:0005581 // cellular component|collagen trimer /// GO:0005576 // cellular component|extracellular region /// GO:0005578 // cellular component|proteinaceous extracellular matrix /// GO:0007155 // biological process|cell adhesion /// GO:0030574 // biological process|collagen catabolic process /// GO:0022617 // biological process|extracellular matrix disassembly /// GO:0030198 // biological proces…	von Willebrand factor type A domain /// VWA domain containing CoxE-like protein /// Thrombospondin type 1 domain /// von Willebrand factor type C domain /// ShK domain-like	334.472	0.785916	5.56375	5.02075	0.0493368
TRINITY_DN198321_c9_g1_i4			81.7179	48.6736	104.83	74.3631	36.1505
TRINITY_DN206752_c8_g8_i1			46.4001	30.1695	83.3023	134.561	50.4348
TRINITY_DN201540_c0_g1_i3			335.418	0.165111	7.2397	1.89168	0.0279281
TRINITY_DN210059_c1_g7_i2	GO:0005737 // cellular component|cytoplasm /// GO:0004177 // molecular function|aminopeptidase activity /// GO:0030145 // molecular function|manganese ion binding /// GO:0008235 // molecular function|metalloexopeptidase activity	Cytosol aminopeptidase family, catalytic domain	98.6241	41.0948	130.809	61.8194	11.9161
TRINITY_DN202675_c0_g4_i1	GO:0005811 // cellular component|lipid particle /// GO:0005743 // cellular component|mitochondrial inner membrane /// GO:0005739 // cellular component|mitochondrion /// GO:0045261 // cellular component|proton-transporting ATP synthase complex, catalytic core F(1) /// GO:0046933 // molecular function|proton-transporting ATP synthase activity, rotational mechanism /// GO:0046961 // molecular functi…	ATP synthase	92.5064	48.7297	84.601	69.5282	48.4834
TRINITY_DN206868_c0_g1_i1	GO:0016491 // molecular function|oxidoreductase activity /// GO:0042742 // biological process|defense response to bacterium	Flavin containing amine oxidoreductase /// NAD(P)-binding Rossmann-like domain /// FAD dependent oxidoreductase /// Pyridine nucleotide-disulphide oxidoreductase /// HI0933-like protein	334.044	1.1651	6.0611	2.35441	0.0754745
TRINITY_DN194923_c2_g1_i1			28.3527	87.8154	73.4587	111.95	42.0269
TRINITY_DN207315_c1_g1_i1	GO:0005737 // cellular component|cytoplasm /// GO:0005654 // cellular component|nucleoplasm /// GO:0005681 // cellular component|spliceosomal complex /// GO:0003677 // molecular function|DNA binding /// GO:0003723 // molecular function|RNA binding /// GO:0006397 // biological process|mRNA processing /// GO:0006355 // biological process|regulation of transcription, DNA-templated /// GO:0008380 // …	KH domain /// KH-like RNA-binding domain	60.7044	55.7859	144.52	60.8705	20.8866
TRINITY_DN183861_c0_g2_i2			56.7798	68.4037	95.6991	77.4598	43.9852
TRINITY_DN188600_c0_g1_i2		Lytic polysaccharide mono-oxygenase, cellulose-degrading	332.266	2.11755	3.87375	3.02921	0.0413281
TRINITY_DN79222_c0_g1_i1			36.7124	98.2595	116.599	67.6433	21.9582
TRINITY_DN207741_c3_g2_i1			58.8106	1.7907	69.7933	148.006	62.5975
TRINITY_DN206294_c0_g1_i1			35.682	51.7666	146.274	82.8571	23.8242
TRINITY_DN191051_c3_g1_i2	GO:0005813 // cellular component|centrosome /// GO:0022625 // cellular component|cytosolic large ribosomal subunit /// GO:0016020 // cellular component|membrane /// GO:0044822 // molecular function|poly(A) RNA binding /// GO:0003735 // molecular function|structural constituent of ribosome /// GO:0006412 // biological process|translation	Ribosomal protein L32 /// Mab-21 protein	49.7678	87.668	94.2765	71.3678	37.2938
TRINITY_DN206496_c2_g2_i2			48.6803	78.1479	59.0331	92.7073	61.7277
TRINITY_DN203022_c0_g2_i4	GO:0005604 // cellular component|basement membrane /// GO:0005615 // cellular component|extracellular space /// GO:0005509 // molecular function|calcium ion binding /// GO:0007275 // biological process|multicellular organism development /// GO:0007165 // biological process|signal transduction	Secreted protein acidic and rich in cysteine Ca binding region /// Kazal-type serine protease inhibitor domain /// EF hand	17.1512	125.121	27.4444	116.19	54.3613
TRINITY_DN204340_c2_g1_i9	GO:0005737 // cellular component|cytoplasm /// GO:0010494 // cellular component|cytoplasmic stress granule /// GO:0016020 // cellular component|membrane /// GO:0016607 // cellular component|nuclear speck /// GO:0044822 // molecular function|poly(A) RNA binding /// GO:0010603 // biological process|regulation of cytoplasmic mRNA processing body assembly /// GO:0034063 // biological process|stress g…	Ataxin 2 SM domain /// LsmAD domain /// Scd6-like Sm domain /// LSM domain	30.5759	69.3484	131.268	83.7253	25.186
TRINITY_DN174125_c1_g2_i1			47.0443	122.322	74.6517	79.3599	16.6482
TRINITY_DN201417_c1_g1_i1	GO:0000932 // cellular component|cytoplasmic mRNA processing body /// GO:0000166 // molecular function|nucleotide binding /// GO:0003723 // molecular function|RNA binding /// GO:0001700 // biological process|embryonic development via the syncytial blastoderm /// GO:0035195 // biological process|gene silencing by miRNA /// GO:0045475 // biological process|locomotor rhythm /// GO:0006402 // biologi…	M domain of GW182 /// RNA recognition motif. (a.k.a. RRM, RBD, or RNP domain) /// UBA/TS-N domain	32.62	71.0829	111.374	91.8119	33.0833
TRINITY_DN203595_c8_g2_i1			47.98	45.1524	120.519	89.8264	36.43
TRINITY_DN210269_c5_g2_i1			72.3896	42.7647	112.926	83.0514	28.5823
TRINITY_DN210550_c1_g2_i2			112.916	29.6062	43.0826	120.266	33.7623
TRINITY_DN207668_c0_g1_i2	GO:0008810 // molecular function|cellulase activity /// GO:0030248 // molecular function|cellulose binding /// GO:0030245 // biological process|cellulose catabolic process	Glycosyl hydrolase family 9 /// Cellulose binding domain	331.85	0.192222	5.14277	1.99483	0.113798
TRINITY_DN184610_c0_g1_i1	GO:0015629 // cellular component|actin cytoskeleton /// GO:0005737 // cellular component|cytoplasm /// GO:0070062 // cellular component|extracellular exosome /// GO:0005925 // cellular component|focal adhesion /// GO:0043234 // cellular component|protein complex /// GO:0032587 // cellular component|ruffle membrane /// GO:0051015 // molecular function|actin filament binding /// GO:0005509 // molec…	EF hand /// EF-hand domain pair /// EF-hand domain	101.569	21.9315	68.3005	115.23	31.8191
TRINITY_DN204601_c0_g2_i1	GO:0005576 // cellular component|extracellular region /// GO:0046872 // molecular function|metal ion binding	C1q domain /// PA14 domain /// Ciliary protein causing Leber congenital amaurosis disease	2.79567	10.3489	222.497	87.1252	16.0797
TRINITY_DN201396_c1_g1_i2			5.93079	25.9225	136.46	88.6858	81.7109
TRINITY_DN203786_c5_g3_i5			54.3871	41.573	98.4211	90.0281	53.5699
TRINITY_DN196117_c0_g2_i1	GO:0005634 // cellular component|nucleus /// GO:0003677 // molecular function|DNA binding /// GO:0046872 // molecular function|metal ion binding /// GO:0007420 // biological process|brain development /// GO:0008283 // biological process|cell proliferation /// GO:0001752 // biological process|compound eye photoreceptor fate commitment /// GO:0035214 // biological process|eye-antennal disc developm…	Zinc finger, C2H2 type /// C2H2-type zinc finger	40.9631	57.8041	103.943	111.603	23.3406
TRINITY_DN210651_c0_g1_i10	GO:0015629 // cellular component|actin cytoskeleton /// GO:0005814 // cellular component|centriole /// GO:0005813 // cellular component|centrosome /// GO:0035253 // cellular component|ciliary rootlet /// GO:0005737 // cellular component|cytoplasm /// GO:0070062 // cellular component|extracellular exosome /// GO:0001917 // cellular component|photoreceptor inner segment /// GO:0005886 // cellular c…	Reovirus sigma C capsid protein /// Phage minor structural protein GP20 /// Protein of unknown function (DUF3450)	31.6867	19.5896	247.274	30.5114	8.39879
TRINITY_DN200163_c0_g2_i1		Protein of unknown function (DUF3421)	71.5466	50.9007	139.641	63.6742	10.8362
TRINITY_DN206736_c3_g11_i1			61.9658	10.3588	91.319	112.928	59.9359
TRINITY_DN210606_c15_g3_i8			49.5851	2.03764	87.0339	117.955	79.7437
TRINITY_DN186649_c0_g2_i1			317.333	0.625715	13.408	4.70996	0.0705586
TRINITY_DN205823_c2_g2_i1			23.6475	14.437	212.535	54.4213	31.062
TRINITY_DN204641_c1_g2_i1	GO:0046872 // molecular function|metal ion binding /// GO:0004497 // molecular function|monooxygenase activity	Common central domain of tyrosinase	0.11748	0.157789	0	0.628797	335.194
TRINITY_DN206545_c1_g5_i2			77.1121	36.8585	49.455	147.215	25.333
TRINITY_DN206664_c1_g1_i6	GO:0004602 // molecular function|glutathione peroxidase activity /// GO:0006979 // biological process|response to oxidative stress	Glutathione peroxidase	52.5938	84.7443	84.0139	80.0242	34.5117
TRINITY_DN209162_c4_g1_i1			65.4899	4.45955	68.5702	126.341	70.854
TRINITY_DN205129_c1_g1_i2			32.12	14.1593	198.833	66.5033	24.0688
TRINITY_DN203633_c5_g6_i2	GO:0005737 // cellular component|cytoplasm /// GO:0005829 // cellular component|cytosol /// GO:0020037 // molecular function|heme binding /// GO:0046872 // molecular function|metal ion binding /// GO:0004601 // molecular function|peroxidase activity /// GO:0098869 // biological process|cellular oxidant detoxification	Dyp-type peroxidase family	54.2079	62.1024	79.3393	105.415	34.4846
TRINITY_DN205326_c7_g1_i1			15.2945	55.8495	61.6229	182.271	20.3051
TRINITY_DN199948_c0_g1_i1	GO:0016985 // molecular function|mannan endo-1,4-beta-mannosidase activity /// GO:0046355 // biological process|mannan catabolic process	Cellulase (glycosyl hydrolase family 5)	328.432	0.226256	5.60494	1.00182	0.0255137
TRINITY_DN202550_c1_g1_i1	GO:0005634 // cellular component|nucleus /// GO:0005524 // molecular function|ATP binding /// GO:0003677 // molecular function|DNA binding /// GO:0000981 // molecular function|RNA polymerase II transcription factor activity, sequence-specific DNA binding /// GO:0002062 // biological process|chondrocyte differentiation /// GO:0030097 // biological process|hemopoiesis /// GO:0030182 // biological p…	Runt domain	12.1949	38.4809	189.262	82.8571	12.085
TRINITY_DN195560_c0_g1_i1	GO:0005743 // cellular component|mitochondrial inner membrane /// GO:0005761 // cellular component|mitochondrial ribosome /// GO:0032543 // biological process|mitochondrial translation /// GO:0070125 // biological process|mitochondrial translational elongation /// GO:0070124 // biological process|mitochondrial translational initiation /// GO:0070126 // biological process|mitochondrial translation…	Ribosomal protein S10p/S20e	82.9943	37.1212	56.0961	90.9979	67.3277
TRINITY_DN205377_c2_g1_i2			93.5712	23.3278	78.4307	93.4197	45.7191
TRINITY_DN204384_c0_g2_i1			36.2347	44.0431	145.82	86.148	21.7533
TRINITY_DN209867_c0_g1_i1			45.1421	48.8539	86.7155	102.123	51.1304
TRINITY_DN202626_c6_g6_i1			53.8905	23.5895	100.841	103.111	52.4509
TRINITY_DN192423_c1_g2_i1			57.5737	13.4003	100.045	103.536	59.1401
TRINITY_DN177948_c0_g1_i1			0.177765	0.11938	0	0.0792891	333.221
TRINITY_DN204231_c0_g1_i2	GO:0005737 // cellular component|cytoplasm /// GO:0030286 // cellular component|dynein complex /// GO:0005874 // cellular component|microtubule /// GO:0031514 // cellular component|motile cilium /// GO:0005524 // molecular function|ATP binding /// GO:0016887 // molecular function|ATPase activity /// GO:0003777 // molecular function|microtubule motor activity /// GO:0030030 // biological process|c…	Dynein heavy chain and region D6 of dynein motor	42.5768	19.6873	188.575	60.8902	21.3337
TRINITY_DN197157_c1_g1_i1			321.566	2.01823	5.69281	3.6558	0.0931031
TRINITY_DN199885_c0_g4_i1	GO:0016323 // cellular component|basolateral plasma membrane /// GO:0005737 // cellular component|cytoplasm /// GO:0070062 // cellular component|extracellular exosome /// GO:0043005 // cellular component|neuron projection /// GO:0043204 // cellular component|perikaryon /// GO:0005524 // molecular function|ATP binding /// GO:0004869 // molecular function|cysteine-type endopeptidase inhibitor activ…		36.6567	66.864	93.1521	117.949	18.2558
TRINITY_DN208877_c4_g1_i2	GO:0005737 // cellular component|cytoplasm /// GO:0070062 // cellular component|extracellular exosome /// GO:0030529 // cellular component|intracellular ribonucleoprotein complex /// GO:0016020 // cellular component|membrane /// GO:0005654 // cellular component|nucleoplasm /// GO:0005634 // cellular component|nucleus /// GO:0000166 // molecular function|nucleotide binding /// GO:0044822 // molecu…	RNA recognition motif. (a.k.a. RRM, RBD, or RNP domain) /// Occluded RNA-recognition motif	59.2297	47.9189	104.432	89.8523	31.0675
TRINITY_DN192545_c0_g1_i1	GO:0005737 // cellular component|cytoplasm /// GO:0005874 // cellular component|microtubule /// GO:0005525 // molecular function|GTP binding /// GO:0003924 // molecular function|GTPase activity /// GO:0005200 // molecular function|structural constituent of cytoskeleton /// GO:0007017 // biological process|microtubule-based process		0	98.1229	197.53	20.8387	15.9549
TRINITY_DN204253_c1_g1_i1	GO:0005737 // cellular component|cytoplasm /// GO:0070062 // cellular component|extracellular exosome /// GO:0005634 // cellular component|nucleus /// GO:0048471 // cellular component|perinuclear region of cytoplasm /// GO:0005886 // cellular component|plasma membrane /// GO:0003730 // molecular function|mRNA 3'-UTR binding /// GO:0042981 // biological process|regulation of apoptotic process	Hyaluronan / mRNA binding family /// Intracellular hyaluronan-binding protein 4 N-terminal	53.1649	60.0658	79.8619	84.2055	55.0982
TRINITY_DN190130_c0_g1_i2			65.9018	92.027	59.5382	73.245	41.2082
TRINITY_DN190396_c0_g3_i1		Chitin binding Peritrophin-A domain /// Plasmodium falciparum domain of unknown function (CPW_WPC)	328.997	1.0801	0.981086	0.239126	0.162397
TRINITY_DN195855_c0_g1_i1			38.7791	75.0229	11.7265	133.28	72.4325
TRINITY_DN196901_c6_g2_i1			21.6981	22.9113	83.1604	159.658	43.3732
TRINITY_DN207241_c0_g1_i1	GO:0050662 // molecular function|coenzyme binding /// GO:0047830 // molecular function|D-octopine dehydrogenase activity /// GO:0000166 // molecular function|nucleotide binding	NAD/NADP octopine/nopaline dehydrogenase, alpha-helical domain /// NADP oxidoreductase coenzyme F420-dependent	2.16591	226.044	0.684977	81.7428	20.121
TRINITY_DN204035_c0_g1_i1	GO:0005759 // cellular component|mitochondrial matrix /// GO:0070469 // cellular component|respiratory chain /// GO:0003824 // molecular function|catalytic activity /// GO:0050662 // molecular function|coenzyme binding /// GO:0055114 // biological process|oxidation-reduction process	NAD dependent epimerase/dehydratase family /// 3-beta hydroxysteroid dehydrogenase/isomerase family /// NmrA-like family /// NAD(P)H-binding /// RmlD substrate binding domain	98.5004	32.3315	66.5227	83.7548	49.3825
TRINITY_DN206614_c5_g3_i1			34.7688	43.363	98.4969	127.609	26.1793
TRINITY_DN195799_c0_g1_i1	GO:0005911 // cellular component|cell-cell junction /// GO:0070062 // cellular component|extracellular exosome /// GO:0030175 // cellular component|filopodium /// GO:0005925 // cellular component|focal adhesion /// GO:0005887 // cellular component|integral component of plasma membrane /// GO:0030027 // cellular component|lamellipodium /// GO:0005634 // cellular component|nucleus /// GO:0048471 //…		306.191	14.5479	4.53391	4.98701	0.0529189
TRINITY_DN185745_c0_g1_i1	GO:0005578 // cellular component|proteinaceous extracellular matrix /// GO:0046872 // molecular function|metal ion binding /// GO:0008191 // molecular function|metalloendopeptidase inhibitor activity	Tissue inhibitor of metalloproteinase /// UNC-6/NTR/C345C module	52.0066	74.9595	64.25	118.749	20.2679
TRINITY_DN208426_c3_g7_i1			43.4858	46.2149	132.642	89.5422	18.224
TRINITY_DN184234_c0_g2_i2		Basic region leucine zipper /// bZIP transcription factor /// bZIP Maf transcription factor	44.0094	83.7586	129.617	57.0269	15.1752
TRINITY_DN208670_c23_g1_i2			38.7977	54.1337	120.943	85.4613	30.1225
TRINITY_DN209827_c3_g2_i1	GO:0005576 // cellular component|extracellular region	von Willebrand factor type D domain /// EGF-like domain	45.0171	87.6663	9.82066	170.348	16.595
TRINITY_DN193652_c0_g1_i1	GO:0005737 // cellular component|cytoplasm /// GO:0005634 // cellular component|nucleus /// GO:0019899 // molecular function|enzyme binding /// GO:0008285 // biological process|negative regulation of cell proliferation /// GO:0045766 // biological process|positive regulation of angiogenesis /// GO:0045603 // biological process|positive regulation of endothelial cell differentiation /// GO:2000271…	BTG family	49.79	24.5143	126.331	81.6524	47.1551
TRINITY_DN196759_c10_g1_i1			62.3321	43.1005	67.0391	111.382	45.3031
TRINITY_DN189697_c0_g1_i1			100.863	20.9511	82.6018	83.6089	40.7838
TRINITY_DN206091_c14_g2_i1			73.5533	53.4265	76.1912	84.7952	40.2998
TRINITY_DN197932_c4_g1_i1			0.429348	3.07555	315.28	9.19216	0.130055
TRINITY_DN210180_c2_g2_i2			59.896	23.7298	186.24	47.5087	10.6321
TRINITY_DN202079_c4_g2_i2	GO:0045179 // cellular component|apical cortex /// GO:0005938 // cellular component|cell cortex /// GO:0070451 // cellular component|cell hair /// GO:0044291 // cellular component|cell-cell contact zone /// GO:0005737 // cellular component|cytoplasm /// GO:0005856 // cellular component|cytoskeleton /// GO:0005886 // cellular component|plasma membrane /// GO:0005525 // molecular function|GTP bindi…	Ras family /// Ras of Complex, Roc, domain of DAPkinase /// ADP-ribosylation factor family /// Elongation factor Tu GTP binding domain	77.8278	40.3483	116.787	62.4483	29.987
TRINITY_DN209057_c4_g2_i1			33.7754	98.4686	131.18	49.6929	14.1828
TRINITY_DN210595_c0_g4_i1			24.3002	85.5631	32.6244	121.018	63.7381
TRINITY_DN184296_c0_g1_i1		EF hand /// EF-hand domain pair /// EF-hand domain	313.748	4.1604	6.48112	2.49754	0.108264
TRINITY_DN189942_c0_g1_i2	GO:0005737 // cellular component|cytoplasm /// GO:0005739 // cellular component|mitochondrion /// GO:0005730 // cellular component|nucleolus /// GO:0005654 // cellular component|nucleoplasm /// GO:0005634 // cellular component|nucleus /// GO:0044822 // molecular function|poly(A) RNA binding	CHCH domain /// Mature-T-Cell Proliferation I type	60.3132	70.7468	56.9349	88.8011	50.1893
TRINITY_DN210475_c1_g1_i1	GO:0070062 // cellular component|extracellular exosome /// GO:0005509 // molecular function|calcium ion binding /// GO:0007160 // biological process|cell-matrix adhesion	Sushi repeat (SCR repeat) /// HYR domain /// EGF-like domain /// Human growth factor-like EGF	63.5007	80.3194	13.8997	154.396	14.8353
TRINITY_DN209729_c0_g5_i3			22.5396	4.28999	257.341	29.7661	12.9997
TRINITY_DN193381_c10_g1_i1			41.6056	97.9493	84.6925	76.3151	26.3386
TRINITY_DN190541_c0_g1_i2			315.827	0.182921	7.95263	2.73356	0.061881
TRINITY_DN209048_c4_g1_i1			36.9794	24.5649	45.84	117.542	101.36
TRINITY_DN197772_c1_g1_i3			0	3.8172	316.532	5.71106	0.067965
TRINITY_DN208853_c0_g2_i1		Hedgehog amino-terminal signalling domain	51.9346	15.8108	130.105	99.3133	28.3549
TRINITY_DN159356_c0_g1_i2	GO:0005737 // cellular component|cytoplasm /// GO:0005125 // molecular function|cytokine activity /// GO:0006355 // biological process|regulation of transcription, DNA-templated /// GO:0006351 // biological process|transcription, DNA-templated	LITAF-like zinc ribbon domain	244.859	2.71237	72.1644	4.77394	0.917578
TRINITY_DN205425_c2_g1_i1			43.9022	29.6762	123.827	99.4747	28.523
TRINITY_DN205767_c4_g1_i2			60.2787	37.8511	130.138	83.8336	12.2789
TRINITY_DN203614_c1_g1_i2	GO:0005509 // molecular function|calcium ion binding	EF hand /// EF-hand domain /// EF-hand domain pair	310.413	0.223911	10.8496	2.201	0.68173
TRINITY_DN190262_c0_g1_i1	GO:0005739 // cellular component|mitochondrion /// GO:0043234 // cellular component|protein complex /// GO:0045244 // cellular component|succinate-CoA ligase complex (GDP-forming) /// GO:0048037 // molecular function|cofactor binding /// GO:0019003 // molecular function|GDP binding /// GO:0005525 // molecular function|GTP binding /// GO:0046982 // molecular function|protein heterodimerization act…	CoA binding domain /// CoA-ligase /// Succinyl-CoA ligase like flavodoxin domain	65.9541	88.0481	51.8271	80.255	38.0035
TRINITY_DN198813_c1_g2_i3			13.2549	12.1323	240.504	57.8949	0.267671
TRINITY_DN196115_c0_g2_i3			66.7455	149.583	7.91024	91.1835	8.45308
TRINITY_DN206752_c8_g9_i1			39.3641	24.8035	108.054	119.219	31.4106
TRINITY_DN198907_c3_g2_i2			0.172323	0.115725	0.172009	0.153724	321.924
TRINITY_DN190194_c0_g2_i1			120.083	124.995	8.72944	57.5158	11.044
TRINITY_DN204038_c7_g1_i1			39.022	33.4727	130.436	79.1275	39.9307
TRINITY_DN187932_c0_g3_i1			113.474	10.2595	64.3959	96.3006	37.3835
TRINITY_DN190655_c0_g1_i3			0.422192	20.414	295.522	5.27273	0
TRINITY_DN197734_c1_g1_i1			59.9092	51.9329	93.0559	70.7575	45.5534
TRINITY_DN198065_c0_g1_i1	GO:0005737 // cellular component|cytoplasm		45.3212	32.2141	149.207	72.8115	21.6278
TRINITY_DN208706_c0_g1_i2	GO:0030014 // cellular component|CCR4-NOT complex /// GO:0030015 // cellular component|CCR4-NOT core complex /// GO:0005737 // cellular component|cytoplasm /// GO:0000932 // cellular component|cytoplasmic mRNA processing body /// GO:0005829 // cellular component|cytosol /// GO:0016020 // cellular component|membrane /// GO:0005634 // cellular component|nucleus /// GO:0001104 // molecular function|…	NOT2 / NOT3 / NOT5 family	37.513	87.7056	84.1208	81.2265	30.6124
TRINITY_DN206736_c3_g9_i1			55.9806	26.214	92.8585	103.839	42.2161
TRINITY_DN210669_c11_g1_i1			59.2945	19.3555	93.3495	102.04	46.9944
TRINITY_DN208815_c7_g10_i1			39.538	72.454	77.6533	102.099	29.2383
TRINITY_DN193713_c0_g3_i1	GO:0005737 // cellular component|cytoplasm /// GO:0032021 // cellular component|NELF complex /// GO:0005654 // cellular component|nucleoplasm /// GO:0005634 // cellular component|nucleus /// GO:0003682 // molecular function|chromatin binding /// GO:0034244 // biological process|negative regulation of transcription elongation from RNA polymerase II promoter /// GO:0051571 // biological process|pos…	Transcription factor IIA, alpha/beta subunit	20.838	123.545	86.867	66.0566	22.9838
TRINITY_DN206187_c8_g3_i1			73.5716	102.366	72.4111	52.7928	18.8161
TRINITY_DN207658_c0_g3_i1		FAM183A and FAM183B related	50.0831	23.3695	188.865	41.8166	15.8115
TRINITY_DN181389_c1_g1_i1			34.092	35.2991	138.542	98.487	13.3802
TRINITY_DN210126_c3_g3_i3			59.6878	33.2805	48.78	96.5084	81.496
TRINITY_DN205982_c0_g1_i2			310.477	3.44228	2.28413	3.26611	0.0415894
TRINITY_DN4052_c0_g1_i1			40.5944	41.3574	65.194	134.681	37.6158
TRINITY_DN202302_c3_g1_i1			21.3392	114.645	92.2542	73.2446	17.8507
TRINITY_DN202164_c12_g8_i1			41.3328	45.4897	102.352	94.4679	35.3563
TRINITY_DN190330_c0_g1_i1	GO:0005737 // cellular component|cytoplasm /// GO:0005829 // cellular component|cytosol /// GO:0005654 // cellular component|nucleoplasm /// GO:0043234 // cellular component|protein complex /// GO:0008190 // molecular function|eukaryotic initiation factor 4E binding /// GO:0030371 // molecular function|translation repressor activity /// GO:0044267 // biological process|cellular protein metabolic …	Eukaryotic translation initiation factor 4E binding protein (EIF4EBP)	58.0618	55.3017	65.8046	97.9072	41.8486
TRINITY_DN206976_c1_g3_i2			83.0213	16.1789	73.4393	107.193	38.6345
TRINITY_DN197113_c8_g3_i1			63.8243	22.8952	78.507	109.132	43.878
TRINITY_DN208696_c1_g2_i1			33.4751	34.0737	123.167	100.031	27.2826
TRINITY_DN210546_c1_g1_i1			8.63317	6.30626	5.1402	122.276	175.556
TRINITY_DN201397_c4_g2_i1	GO:0005737 // cellular component|cytoplasm /// GO:0005874 // cellular component|microtubule /// GO:0005525 // molecular function|GTP binding /// GO:0003924 // molecular function|GTPase activity /// GO:0005200 // molecular function|structural constituent of cytoskeleton /// GO:0007411 // biological process|axon guidance /// GO:0007017 // biological process|microtubule-based process		0.619731	2.28903	2.31975	248.64	63.6387
TRINITY_DN192538_c0_g1_i1	GO:0045179 // cellular component|apical cortex /// GO:0009898 // cellular component|cytoplasmic side of plasma membrane /// GO:0070062 // cellular component|extracellular exosome /// GO:0005889 // cellular component|hydrogen:potassium-exchanging ATPase complex /// GO:0005764 // cellular component|lysosome /// GO:0005739 // cellular component|mitochondrion /// GO:0032428 // molecular function|beta…	ML domain	306.028	1.61588	5.87099	3.93517	0
TRINITY_DN192285_c0_g2_i1			55.5267	74.7605	84.6888	71.8296	30.0791
TRINITY_DN191088_c0_g2_i1			51.241	46.7443	37.4312	89.8168	91.6121
TRINITY_DN199555_c4_g1_i2		Wnt and FGF inhibitory regulator	42.6603	88.7398	66.5783	111.61	6.97177
TRINITY_DN209200_c0_g2_i1	GO:0016323 // cellular component|basolateral plasma membrane /// GO:0005737 // cellular component|cytoplasm /// GO:0005887 // cellular component|integral component of plasma membrane /// GO:0005634 // cellular component|nucleus /// GO:0005886 // cellular component|plasma membrane /// GO:0005918 // cellular component|septate junction /// GO:0005890 // cellular component|sodium:potassium-exchanging…	E1-E2 ATPase /// Cation transport ATPase (P-type) /// Cation transporter/ATPase, N-terminus /// haloacid dehalogenase-like hydrolase /// Cation transporting ATPase, C-terminus	43.9593	33.0115	94.5349	86.974	58.056
TRINITY_DN210548_c8_g6_i1			42.8349	40.6389	63.5644	127.503	41.7632
TRINITY_DN194984_c0_g1_i2	GO:0097208 // cellular component|alveolar lamellar body /// GO:0044194 // cellular component|cytolytic granule /// GO:0031410 // cellular component|cytoplasmic vesicle /// GO:0030425 // cellular component|dendrite /// GO:0010008 // cellular component|endosome membrane /// GO:0009897 // cellular component|external side of plasma membrane /// GO:0070062 // cellular component|extracellular exosome /…	Lysosome-associated membrane glycoprotein (Lamp) /// Vacuolar ATP synthase subunit S1 (ATP6S1)	108.174	24.1171	62.4423	60.742	60.807
TRINITY_DN206079_c1_g3_i1			296.751	0.198098	13.8388	5.13129	0.13403
TRINITY_DN192422_c0_g1_i1		Ependymin	223.008	27.5445	47.5624	13.2558	4.18541
TRINITY_DN199760_c0_g2_i2			0	13.5297	0.295734	244.739	56.1358
TRINITY_DN199157_c3_g4_i1			57.8651	6.17089	106.347	89.5034	54.7847
TRINITY_DN195270_c0_g1_i1	GO:0005763 // cellular component|mitochondrial small ribosomal subunit /// GO:0005739 // cellular component|mitochondrion /// GO:0003735 // molecular function|structural constituent of ribosome /// GO:0098779 // biological process|mitophagy in response to mitochondrial depolarization /// GO:0002230 // biological process|positive regulation of defense response to virus by host /// GO:0006412 // bi…	Ribosomal protein S10p/S20e	36.6271	111.915	47.2792	88.7599	30.0249
TRINITY_DN176511_c2_g1_i1			49.9821	28.9015	119.493	77.5115	38.6137
TRINITY_DN208662_c5_g10_i1			41.6272	41.5142	113.333	82.607	35.3932
TRINITY_DN209464_c2_g1_i1	GO:0005737 // cellular component|cytoplasm /// GO:0016459 // cellular component|myosin complex /// GO:0005509 // molecular function|calcium ion binding /// GO:0008105 // biological process|asymmetric protein localization /// GO:0010172 // biological process|embryonic body morphogenesis /// GO:0030010 // biological process|establishment of cell polarity /// GO:0007110 // biological process|meiosis…	EF-hand domain /// EF hand /// EF-hand domain pair	15.1507	126.113	21.9942	101.638	49.5472
TRINITY_DN204831_c0_g1_i2	GO:0016324 // cellular component|apical plasma membrane /// GO:0031526 // cellular component|brush border membrane /// GO:0005905 // cellular component|coated pit /// GO:0030139 // cellular component|endocytic vesicle /// GO:0005783 // cellular component|endoplasmic reticulum /// GO:0005768 // cellular component|endosome /// GO:0070062 // cellular component|extracellular exosome /// GO:0005794 //…	Low-density lipoprotein receptor domain class A	0.0500747	12.3079	293.776	7.92891	0.0910096
TRINITY_DN185949_c0_g1_i2	GO:0016021 // cellular component|integral component of membrane	Beta-amyloid peptide (beta-APP) /// Phosphoinositide-interacting protein family	82.491	35.7605	115.764	68.5571	11.5693
TRINITY_DN195060_c11_g2_i1			48.7009	29.638	70.8951	123.561	41.1871
TRINITY_DN204778_c0_g1_i1	GO:0005829 // cellular component|cytosol /// GO:0005576 // cellular component|extracellular region /// GO:0005634 // cellular component|nucleus	C2 domain	9.00402	130.433	7.73589	119.309	47.3285
TRINITY_DN193902_c0_g1_i1			301.972	0	8.46072	3.00144	0.0881982
TRINITY_DN207557_c0_g1_i2		ShK domain-like /// Carboxypeptidase regulatory-like domain /// CarboxypepD_reg-like domain	292.493	3.47886	8.37672	8.81978	0.181575
TRINITY_DN206545_c1_g6_i1			75.3173	66.9549	67.4274	75.4052	27.9437
TRINITY_DN157680_c0_g1_i1			21.397	90.9662	89.6678	88.26	22.2163
TRINITY_DN207541_c3_g5_i1	GO:0005737 // cellular component|cytoplasm /// GO:0005829 // cellular component|cytosol /// GO:0070971 // cellular component|endoplasmic reticulum exit site /// GO:0070062 // cellular component|extracellular exosome /// GO:1903561 // cellular component|extracellular vesicle /// GO:0005925 // cellular component|focal adhesion /// GO:0001772 // cellular component|immunological synapse /// GO:004247…	BRO1-like domain /// ALIX V-shaped domain binding to HIV /// Uncharacterized protein conserved in bacteria (DUF2312) /// Uncharacterized conserved protein	39.1043	51.5076	115.01	81.8828	24.9583
TRINITY_DN205948_c1_g1_i1		Domain of unknown function (DUF4483)	52.4648	21.9302	177.795	39.8644	19.7127
TRINITY_DN195972_c1_g1_i1			14.3083	24.1856	54.6997	187.291	30.8699
TRINITY_DN208343_c2_g1_i12			39.0767	41.4005	61.0447	117.302	52.3966
TRINITY_DN204181_c0_g1_i1	GO:0016798 // molecular function|hydrolase activity, acting on glycosyl bonds	Glycosyl hydrolases family 39 /// Cellulase (glycosyl hydrolase family 5)	303.927	1.80716	3.83971	1.50803	0.0548649
TRINITY_DN122296_c0_g1_i1			31.189	84.1897	85.3473	85.9108	24.3332
TRINITY_DN203269_c3_g1_i2	GO:0005811 // cellular component|lipid particle /// GO:0031966 // cellular component|mitochondrial membrane /// GO:0005739 // cellular component|mitochondrion /// GO:0045263 // cellular component|proton-transporting ATP synthase complex, coupling factor F(o) /// GO:0006754 // biological process|ATP biosynthetic process /// GO:0046331 // biological process|lateral inhibition /// GO:0015992 // biol…	Mitochondrial F1F0-ATP synthase, subunit f	80.5576	70.2124	68.9839	56.9401	33.7848
TRINITY_DN197427_c2_g1_i6			44.9697	7.02682	97.3396	116.058	44.6412
TRINITY_DN203359_c6_g3_i3	GO:0005840 // cellular component|ribosome /// GO:0003735 // molecular function|structural constituent of ribosome /// GO:0006412 // biological process|translation	Ribosomal protein L7Ae/L30e/S12e/Gadd45 family /// Haloacid dehalogenase-like hydrolase	62.6265	71.0143	73.792	68.0034	34.4794
TRINITY_DN208981_c2_g1_i2	GO:0005886 // cellular component|plasma membrane /// GO:0030036 // biological process|actin cytoskeleton organization /// GO:0000902 // biological process|cell morphogenesis	Adenylate cyclase associated (CAP) C terminal /// Adenylate cyclase associated (CAP) N terminal	36.0185	51.1429	112.318	78.1539	32.1549
TRINITY_DN205979_c0_g1_i5	GO:0005634 // cellular component|nucleus /// GO:0003677 // molecular function|DNA binding /// GO:0008270 // molecular function|zinc ion binding	Zinc knuckle	73.6811	48.7299	84.4355	67.4855	34.85
TRINITY_DN210666_c31_g2_i2		Reverse transcriptase (RNA-dependent DNA polymerase)	60.3576	19.3226	112.428	76.4469	40.6057
TRINITY_DN210204_c0_g1_i1	GO:0032044 // cellular component|DSIF complex /// GO:0005654 // cellular component|nucleoplasm /// GO:0005634 // cellular component|nucleus /// GO:0003682 // molecular function|chromatin binding /// GO:0019899 // molecular function|enzyme binding /// GO:0044822 // molecular function|poly(A) RNA binding /// GO:0046982 // molecular function|protein heterodimerization activity /// GO:0006354 // biol…	KOW motif	44.4144	66.3186	85.7518	80.152	32.3909
TRINITY_DN195366_c4_g7_i1			63.3938	6.56038	47.8216	122.003	68.7523
TRINITY_DN198241_c0_g1_i1			15.1614	9.87935	143.396	116.77	23.1903
TRINITY_DN200972_c1_g1_i3			75.1659	8.94042	131.792	62.0924	30.22
TRINITY_DN199171_c0_g5_i1			3.31828	3.66098	196.486	71.5716	33.1161
TRINITY_DN205884_c1_g2_i2			41.9764	19.2762	106.634	100.882	39.2733
TRINITY_DN189149_c0_g1_i2	GO:0005737 // cellular component|cytoplasm /// GO:0005615 // cellular component|extracellular space /// GO:0005764 // cellular component|lysosome /// GO:0008047 // molecular function|enzyme activator activity /// GO:0001664 // molecular function|G-protein coupled receptor binding /// GO:0007193 // biological process|adenylate cyclase-inhibiting G-protein coupled receptor signaling pathway /// GO:…	Saposin-like type B, region 1 /// Saposin-like type B, region 2	28.4643	24.9671	64.4453	149.539	40.572
TRINITY_DN182324_c0_g1_i1			31.2567	64.9673	88.571	88.5461	34.625
TRINITY_DN200693_c5_g1_i2			22.3672	21.4757	241.107	20.9947	1.8775
TRINITY_DN135319_c0_g1_i1			39.1555	38.3389	95.0249	111.72	23.3593
TRINITY_DN206552_c5_g1_i1	GO:0005576 // cellular component|extracellular region /// GO:0003796 // molecular function|lysozyme activity /// GO:0019835 // biological process|cytolysis /// GO:0042742 // biological process|defense response to bacterium		289.713	3.26486	10.2163	3.8233	0.174392
TRINITY_DN206404_c0_g1_i4	GO:0009986 // cellular component|cell surface /// GO:0032154 // cellular component|cleavage furrow /// GO:0005737 // cellular component|cytoplasm /// GO:0005769 // cellular component|early endosome /// GO:0009897 // cellular component|external side of plasma membrane /// GO:0016021 // cellular component|integral component of membrane /// GO:0005886 // cellular component|plasma membrane /// GO:004…	TIR domain	58.7993	27.7679	108.129	80.6658	31.315
TRINITY_DN206353_c1_g1_i3	GO:0005737 // cellular component|cytoplasm /// GO:0005829 // cellular component|cytosol /// GO:0070062 // cellular component|extracellular exosome /// GO:0005634 // cellular component|nucleus /// GO:0005524 // molecular function|ATP binding /// GO:0004830 // molecular function|tryptophan-tRNA ligase activity /// GO:0001525 // biological process|angiogenesis /// GO:0010467 // biological process|ge…	tRNA synthetases class I (W and Y)	43.7326	34.8114	197.424	29.7331	0.943018
TRINITY_DN207063_c0_g1_i1			107.413	1.61193	44.8375	97.0426	55.7381
TRINITY_DN190208_c0_g1_i2			37.1801	60.9126	122.484	67.367	18.6262
TRINITY_DN208634_c4_g2_i3			74.0006	24.716	79.6345	82.0167	46.0815
TRINITY_DN193159_c0_g1_i1	GO:0016021 // cellular component|integral component of membrane /// GO:0005743 // cellular component|mitochondrial inner membrane /// GO:0005749 // cellular component|mitochondrial respiratory chain complex II, succinate dehydrogenase complex (ubiquinone) /// GO:0020037 // molecular function|heme binding /// GO:0046872 // molecular function|metal ion binding /// GO:0048039 // molecular function|u…	CybS, succinate dehydrogenase cytochrome B small subunit	77.7416	47.6549	54.7225	90.872	35.3801
TRINITY_DN197233_c5_g1_i1			59.6994	148.23	30.1649	44.7983	23.4236
TRINITY_DN204705_c3_g3_i3			49.2663	33.0853	86.6924	91.8621	45.3471
TRINITY_DN196368_c0_g1_i2			93.9944	93.4948	10.443	103.838	4.37936
TRINITY_DN210610_c1_g2_i1			59.4446	5.23024	92.5738	94.5723	54.1641
TRINITY_DN191941_c1_g1_i1			0.438641	0	1.42298	0	303.492
TRINITY_DN207657_c5_g1_i1			44.5293	33.7023	109.331	92.8057	24.9742
TRINITY_DN205445_c2_g1_i1			31.0628	11.6349	147.869	73.9977	40.5131
TRINITY_DN208735_c42_g3_i2			41.8956	39.1999	98.3218	82.7259	42.7777
TRINITY_DN203911_c0_g2_i1		Syndecan domain /// Cysteine and tyrosine-rich protein 1 /// Commissureless /// SOCE-associated regulatory factor of calcium homoeostasis	198.569	14.8556	67.5756	22.0842	1.75388
TRINITY_DN197340_c1_g1_i1	GO:0005783 // cellular component|endoplasmic reticulum /// GO:0005789 // cellular component|endoplasmic reticulum membrane /// GO:0016021 // cellular component|integral component of membrane	Protein of unknown function (DUF2615)	32.3768	68.2813	83.7956	54.9262	65.4053
TRINITY_DN199022_c0_g1_i3			35.3738	35.6101	138.358	59.1438	35.5243
TRINITY_DN206351_c0_g1_i4		REV protein (anti-repression trans-activator protein)	26.0234	27.4963	1.03171	248.817	0.0757477
TRINITY_DN194575_c1_g4_i1			46.6838	7.16965	84.3811	109.61	55.4326
TRINITY_DN199760_c0_g1_i6			0.251118	7.25155	0.710202	242.794	52.1819
TRINITY_DN192365_c0_g1_i1	GO:0072546 // cellular component|ER membrane protein complex /// GO:0016021 // cellular component|integral component of membrane	Protein of unknown function (DUF1077)	42.2309	82.0072	58.3345	88.9727	31.4996
TRINITY_DN203333_c0_g1_i1			30.487	62.2824	104.757	84.1747	21.1964
TRINITY_DN168661_c0_g3_i1			24.9714	31.6045	61.3557	122.376	62.4769
TRINITY_DN205557_c1_g2_i1			46.2848	30.0329	154.677	60.1202	11.652
TRINITY_DN210496_c0_g2_i1	GO:0097433 // cellular component|dense body /// GO:0070062 // cellular component|extracellular exosome /// GO:0042470 // cellular component|melanosome /// GO:0016020 // cellular component|membrane /// GO:0005739 // cellular component|mitochondrion /// GO:0005634 // cellular component|nucleus /// GO:0016442 // cellular component|RISC complex /// GO:0004518 // molecular function|nuclease activity /…	Tudor domain /// Survival motor neuron protein (SMN) /// Agenet domain /// Staphylococcal nuclease homologue	59.0605	47.5388	44.0881	68.6824	83.2461
TRINITY_DN201416_c3_g2_i2			34.5774	1.31664	154.603	79.4188	32.5961
TRINITY_DN198570_c3_g6_i1			24.4104	30.1054	78.1545	147.91	21.6944
TRINITY_DN196964_c2_g1_i4	GO:0004089 // molecular function|carbonate dehydratase activity /// GO:0008270 // molecular function|zinc ion binding /// GO:0015670 // biological process|carbon dioxide transport /// GO:0042539 // biological process|hypotonic salinity response /// GO:0006730 // biological process|one-carbon metabolic process	Eukaryotic-type carbonic anhydrase	32.6751	118.394	20.2793	46.0165	84.8359
TRINITY_DN196291_c1_g2_i1		WH1 domain	33.3606	60.0564	37.129	126	45.5212
TRINITY_DN210669_c11_g4_i2			71.2816	11.5817	82.9155	89.552	46.6794
TRINITY_DN204824_c3_g1_i1	GO:0030016 // cellular component|myofibril /// GO:0032982 // cellular component|myosin filament /// GO:0005524 // molecular function|ATP binding /// GO:0003774 // molecular function|motor activity	Myosin tail /// IQ calmodulin-binding motif	1.88532	236.52	5.36536	27.7324	30.456
TRINITY_DN200037_c1_g1_i1			6.8757	132.367	23.5996	103.41	35.6806
TRINITY_DN197777_c0_g1_i1	GO:0005747 // cellular component|mitochondrial respiratory chain complex I /// GO:0005739 // cellular component|mitochondrion /// GO:0051539 // molecular function|4 iron, 4 sulfur cluster binding /// GO:0046872 // molecular function|metal ion binding /// GO:0008137 // molecular function|NADH dehydrogenase (ubiquinone) activity /// GO:0032981 // biological process|mitochondrial respiratory chain c…	4Fe-4S binding domain /// 4Fe-4S dicluster domain /// 4Fe-4S double cluster binding domain	40.6469	84.3673	69.0549	67.6017	40.2184
TRINITY_DN209501_c0_g2_i2		Protein of unknown function (DUF3011) /// AJAP1/PANP C-terminus	23.9316	50.7396	147.628	63.6571	15.7644
TRINITY_DN188003_c1_g1_i2	GO:0005737 // cellular component|cytoplasm /// GO:0005874 // cellular component|microtubule /// GO:0005525 // molecular function|GTP binding /// GO:0005200 // molecular function|structural constituent of cytoskeleton /// GO:0007017 // biological process|microtubule-based process		103.709	17.2186	54.9591	88.6302	37.19
TRINITY_DN205973_c1_g2_i2	GO:0016023 // cellular component|cytoplasmic, membrane-bounded vesicle /// GO:0004622 // molecular function|lysophospholipase activity /// GO:0046872 // molecular function|metal ion binding /// GO:0004623 // molecular function|phospholipase A2 activity /// GO:0001541 // biological process|ovarian follicle development /// GO:0009395 // biological process|phospholipid catabolic process /// GO:00096…	Lysophospholipase catalytic domain	57.4967	59.7965	92.1873	71.9333	20.236
TRINITY_DN203297_c7_g1_i1	GO:0005737 // cellular component|cytoplasm /// GO:0005730 // cellular component|nucleolus /// GO:0005634 // cellular component|nucleus /// GO:0005886 // cellular component|plasma membrane /// GO:0042802 // molecular function|identical protein binding /// GO:0000166 // molecular function|nucleotide binding /// GO:0044822 // molecular function|poly(A) RNA binding /// GO:0003723 // molecular functio…	RNA recognition motif. (a.k.a. RRM, RBD, or RNP domain) /// Zn-finger in Ran binding protein and others	34.2272	65.3914	118.186	59.0169	24.6622
TRINITY_DN204689_c2_g2_i1			70.8894	101.366	29.296	84.6407	14.782
TRINITY_DN210589_c2_g1_i1			59.2725	7.33835	118.163	89.3557	26.3298
TRINITY_DN208028_c5_g4_i1			31.7399	42.4597	95.8078	108.093	21.7914
TRINITY_DN208816_c2_g1_i2	GO:0031410 // cellular component|cytoplasmic vesicle /// GO:0005576 // cellular component|extracellular region /// GO:0005615 // cellular component|extracellular space /// GO:0005764 // cellular component|lysosome /// GO:0004197 // molecular function|cysteine-type endopeptidase activity /// GO:1903665 // biological process|negative regulation of asexual reproduction /// GO:1903669 // biological p…	Papain family cysteine protease /// Cathepsin propeptide inhibitor domain (I29)	170.172	17.9768	33.7262	54.5704	23.3827
TRINITY_DN203387_c0_g4_i1			72.9169	33.3873	22.2132	156.281	14.8445
TRINITY_DN196301_c0_g1_i1	GO:0005789 // cellular component|endoplasmic reticulum membrane /// GO:0016021 // cellular component|integral component of membrane /// GO:0005507 // molecular function|copper ion binding /// GO:0016715 // molecular function|oxidoreductase activity, acting on paired donors, with incorporation or reduction of molecular oxygen, reduced ascorbate as one donor, and incorporation of one atom of oxygen		293.113	0	5.42248	0.948142	0
TRINITY_DN198255_c0_g1_i1			293.134	0.287845	4.27839	1.52943	0.077901
TRINITY_DN204038_c7_g7_i2			27.3112	13.2403	26.6161	29.9857	201.927
TRINITY_DN197638_c0_g1_i2			0.227955	0.0510285	0.265462	0.237243	298.16
TRINITY_DN207951_c0_g1_i3			72.0681	25.8703	74.9216	76.2295	49.5459
TRINITY_DN207944_c0_g2_i1	GO:0005737 // cellular component|cytoplasm /// GO:0005125 // molecular function|cytokine activity /// GO:0006355 // biological process|regulation of transcription, DNA-templated /// GO:0006351 // biological process|transcription, DNA-templated	LITAF-like zinc ribbon domain	71.4074	38.9286	107.324	58.2094	22.5684
TRINITY_DN199171_c0_g1_i1			1.98679	13.5331	150.153	101.91	30.693
TRINITY_DN206815_c0_g1_i2	GO:0000775 // cellular component|chromosome, centromeric region /// GO:0005737 // cellular component|cytoplasm /// GO:0070062 // cellular component|extracellular exosome /// GO:0003823 // molecular function|antigen binding /// GO:0008601 // molecular function|protein phosphatase type 2A regulator activity /// GO:0004722 // molecular function|protein serine/threonine phosphatase activity /// GO:00…	HEAT repeat /// HEAT repeats /// HEAT-like repeat /// non-SMC mitotic condensation complex subunit 1	53.308	46.9127	59.7275	80.625	57.4698
TRINITY_DN208176_c6_g2_i5		Lytic polysaccharide mono-oxygenase, cellulose-degrading	2.45347	4.31162	274.562	13.4797	3.10472
TRINITY_DN207720_c4_g3_i1	GO:0005654 // cellular component|nucleoplasm /// GO:0000166 // molecular function|nucleotide binding /// GO:0044822 // molecular function|poly(A) RNA binding /// GO:0003723 // molecular function|RNA binding /// GO:0050733 // molecular function|RS domain binding /// GO:0051082 // molecular function|unfolded protein binding /// GO:0016482 // biological process|cytoplasmic transport /// GO:0000395 /…	RNA recognition motif. (a.k.a. RRM, RBD, or RNP domain) /// Nup53/35/40-type RNA recognition motif /// Calcium-binding EGF domain /// MSP1 EGF domain 1 /// EGF domain /// SEA domain /// Pvs28 EGF domain	33.3478	77.1811	84.9244	70.5431	31.5348
TRINITY_DN208257_c7_g6_i2			43.7093	116.001	45.9626	67.3491	24.3738
TRINITY_DN196641_c4_g2_i1			15.2723	45.1671	130.311	70.6087	36.0309
TRINITY_DN189726_c0_g1_i1			0.769809	27.4642	208.573	58.4571	2.12053
TRINITY_DN210546_c1_g6_i1			5.26369	17.6744	6.71355	186.779	80.7185
TRINITY_DN205308_c0_g2_i1	GO:0008270 // molecular function|zinc ion binding	von Willebrand factor type A domain /// Mediator complex subunit 25 von Willebrand factor type A	57.9917	33.3813	141.905	48.0609	15.7808
TRINITY_DN202596_c1_g1_i1		CS domain /// Tetratricopeptide repeat /// Anaphase-promoting complex, cyclosome, subunit 3 /// TPR repeat /// Putative TPR-like repeat	39.4569	53.323	92.3038	82.2741	29.3626
TRINITY_DN204038_c7_g6_i2			32.7688	37.2528	104.937	84.7028	36.8926
TRINITY_DN195868_c4_g3_i2			43.5859	42.3468	89.3301	91.1245	30.0805
TRINITY_DN200443_c0_g1_i1		Lectin C-type domain /// Pathogenicity island component CagD	18.0919	112.019	2.68368	163.041	0.330853
TRINITY_DN208746_c2_g2_i4			48.7781	23.5375	90.8439	94.1388	38.6208
TRINITY_DN206279_c0_g1_i1	GO:0005829 // cellular component|cytosol /// GO:0005634 // cellular component|nucleus /// GO:0005886 // cellular component|plasma membrane /// GO:0044822 // molecular function|poly(A) RNA binding /// GO:0005057 // molecular function|receptor signaling protein activity /// GO:0031625 // molecular function|ubiquitin protein ligase binding /// GO:0007166 // biological process|cell surface receptor s…	BAG domain	17.3494	128.877	65.6677	66.4754	17.5334
TRINITY_DN192314_c0_g1_i1			128.806	47.187	24.909	64.2277	30.693
TRINITY_DN168328_c0_g1_i1			0.148463	1.39583	0.148192	292.16	1.8888
TRINITY_DN195589_c2_g2_i1			85.9379	46.0907	63.9431	73.1099	26.4934
TRINITY_DN210387_c1_g1_i1			62.5675	32.226	53.9788	132.456	14.2144
TRINITY_DN208779_c2_g3_i1	GO:0005737 // cellular component|cytoplasm /// GO:0070062 // cellular component|extracellular exosome	Bacterial collagen, middle region /// Apolipoprotein A1/A4/E domain	289.799	0.795168	3.90027	0.792196	0
TRINITY_DN210610_c1_g1_i1			51.0998	6.06162	90.9688	89.6104	57.2847
TRINITY_DN195626_c1_g3_i1		H-type lectin domain	27.6473	51.8085	171.508	39.8341	4.07945
TRINITY_DN193057_c0_g1_i1			284.698	2.8085	5.2357	1.83372	0
TRINITY_DN170734_c1_g1_i1			27.2645	106.579	50.0967	94.8667	15.2232
TRINITY_DN190578_c0_g1_i1	GO:0005829 // cellular component|cytosol /// GO:0008969 // molecular function|phosphohistidine phosphatase activity /// GO:0004721 // molecular function|phosphoprotein phosphatase activity /// GO:0035971 // biological process|peptidyl-histidine dephosphorylation	Janus/Ocnus family (Ocnus)	40.0531	136.302	27.7581	62.759	27.1333
TRINITY_DN207121_c1_g3_i1			20.7726	124.592	58.0889	68.0397	22.4073
TRINITY_DN201911_c3_g7_i1			0	8.93275	210.092	68.2866	6.45856
TRINITY_DN202748_c2_g3_i3	GO:0030246 // molecular function|carbohydrate binding	Lectin C-type domain /// UL45 protein, carbohydrate-binding C-type lectin-like	2.81881	6.6931	194.494	76.7391	12.7392
TRINITY_DN189164_c0_g1_i1			54.0143	238.737	0.655908	0	0.059714
TRINITY_DN193481_c0_g1_i1	GO:0070062 // cellular component|extracellular exosome /// GO:0005794 // cellular component|Golgi apparatus /// GO:0005634 // cellular component|nucleus /// GO:0005839 // cellular component|proteasome core complex /// GO:0004298 // molecular function|threonine-type endopeptidase activity /// GO:0051603 // biological process|proteolysis involved in cellular protein catabolic process	Proteasome subunit	58.2696	64.5507	66.5815	70.627	33.3149
TRINITY_DN203014_c0_g1_i1			4.64411	92.4299	5.75942	140.355	50.1319
TRINITY_DN198900_c0_g3_i1	GO:0005509 // molecular function|calcium ion binding	EF hand /// EF-hand domain pair /// EF-hand domain /// Cytoskeletal-regulatory complex EF hand /// Ca2+ insensitive EF hand	0.12077	262.021	0	29.1243	1.53648
TRINITY_DN198560_c25_g9_i1			60.2518	19.7988	56.8561	95.8793	59.8253
TRINITY_DN208758_c3_g1_i5	GO:0005737 // cellular component|cytoplasm /// GO:0034364 // cellular component|high-density lipoprotein particle /// GO:0005634 // cellular component|nucleus /// GO:0044822 // molecular function|poly(A) RNA binding /// GO:0008203 // biological process|cholesterol metabolic process /// GO:0006869 // biological process|lipid transport	KH domain /// Mitochondrial inner-membrane-bound regulator	68.9238	15.8316	27.5242	34.4813	145.819
TRINITY_DN200176_c0_g3_i2	GO:0031305 // cellular component|integral component of mitochondrial inner membrane /// GO:0005743 // cellular component|mitochondrial inner membrane /// GO:0005744 // cellular component|mitochondrial inner membrane presequence translocase complex /// GO:0005739 // cellular component|mitochondrion /// GO:0015450 // molecular function|P-P-bond-hydrolysis-driven protein transmembrane transporter ac…	Tim17/Tim22/Tim23/Pmp24 family	51.1577	43.7984	77.5133	70.0614	49.7958
TRINITY_DN126853_c0_g1_i1			33.9005	32.5951	129.111	81.1274	15.517
TRINITY_DN202662_c0_g1_i1	GO:0005576 // cellular component|extracellular region	Pacifastin inhibitor (LCMII) /// von Willebrand factor type C domain /// TILa domain /// Protein of unknown function (DUF1496)	281.693	1.30907	6.13657	3.09324	0
TRINITY_DN164172_c0_g1_i1		ATP synthase E chain	50.9515	76.095	57.0638	72.4946	35.4979
TRINITY_DN194984_c0_g2_i1			145.116	13.5948	32.0298	46.0753	55.1723
TRINITY_DN199776_c6_g5_i1			50.7	52.3129	92.2885	74.8302	21.5254
TRINITY_DN200458_c12_g3_i1			45.2703	44.7925	54.6785	85.5789	60.9346
TRINITY_DN209770_c7_g8_i1			25.9997	71.3102	81.1312	93.7494	18.9347
TRINITY_DN208531_c1_g1_i1	GO:0005813 // cellular component|centrosome /// GO:0005737 // cellular component|cytoplasm /// GO:0005829 // cellular component|cytosol /// GO:0005768 // cellular component|endosome /// GO:0010008 // cellular component|endosome membrane /// GO:0070062 // cellular component|extracellular exosome /// GO:0090543 // cellular component|Flemming body /// GO:0031902 // cellular component|late endosome m…	ATPase family associated with various cellular activities (AAA) /// Vps4 C terminal oligomerisation domain /// MIT (microtubule interacting and transport) domain /// AAA ATPase domain /// IstB-like ATP binding protein /// AAA domain (dynein-related subfamily) /// Holliday junction DNA helicase ruvB N-terminus /// AAA domain /// AAA domain (Cdc48 subfamily) /// TIP49 C-terminus /// Protein of unkn…	69.7354	36.7522	72.3013	83.9875	28.3404
TRINITY_DN186019_c0_g5_i1			15.1407	67.4879	46.3356	122.746	39.3868
TRINITY_DN204201_c3_g2_i1			45.5065	21.6433	80.0379	95.3346	48.4996
TRINITY_DN207046_c3_g2_i1			49.7388	55.0692	105.167	69.4036	11.529
TRINITY_DN208392_c0_g1_i2		ShK domain-like	279.007	1.1931	5.91123	4.66652	0.0717545
TRINITY_DN203265_c4_g3_i1			34.2602	57.7365	89.0429	73.9551	35.319
TRINITY_DN201456_c0_g5_i1			38.5102	76.9498	101.771	53.7832	19.219
TRINITY_DN202632_c0_g2_i1		Apolipoprotein A1/A4/E domain /// Saccharopepsin inhibitor I34	57.8362	129.597	27.3719	60.0769	15.2347
TRINITY_DN208896_c1_g1_i2			68.844	45.8032	73.1347	78.3061	23.2146
TRINITY_DN202392_c0_g1_i1	GO:0005829 // cellular component|cytosol /// GO:0033256 // cellular component|I-kappaB/NF-kappaB complex /// GO:0005739 // cellular component|mitochondrion /// GO:0005634 // cellular component|nucleus /// GO:0003682 // molecular function|chromatin binding /// GO:0051059 // molecular function|NF-kappaB binding /// GO:0000980 // molecular function|RNA polymerase II distal enhancer sequence-specific…	Ankyrin repeats (3 copies) /// Ankyrin repeat /// Ankyrin repeats (many copies)	41.6593	28.9307	118.451	79.8744	20.3709
TRINITY_DN157835_c0_g1_i1			3.24443	238.107	1.82685	45.6401	0.264595
TRINITY_DN209200_c0_g1_i1	GO:0016021 // cellular component|integral component of membrane /// GO:0005524 // molecular function|ATP binding /// GO:0046872 // molecular function|metal ion binding /// GO:0005391 // molecular function|sodium:potassium-exchanging ATPase activity	Cation transporting ATPase, C-terminus /// 7tm Chemosensory receptor	59.5907	18.1404	76.6673	70.2437	64.4226
TRINITY_DN206108_c2_g1_i8			43.7419	30.8626	83.056	94.149	37.1223
TRINITY_DN202966_c12_g1_i1			50.663	10.7225	73.5571	99.2916	54.48
TRINITY_DN210325_c1_g3_i1			62.2932	0	139.148	60.8282	26.2772
TRINITY_DN188530_c0_g1_i2	GO:0000184 // biological process|nuclear-transcribed mRNA catabolic process, nonsense-mediated decay	Smg8_Smg9 /// ABC transporter	43.8289	61.1129	48.7552	96.5163	37.8478
TRINITY_DN197558_c0_g1_i1	GO:0004602 // molecular function|glutathione peroxidase activity /// GO:0006979 // biological process|response to oxidative stress	Glutathione peroxidase /// Domain of unknown function (DUF4174)	277.547	2.41943	4.28769	3.55378	0.17314
TRINITY_DN201942_c0_g1_i1	GO:0005604 // cellular component|basement membrane /// GO:0005938 // cellular component|cell cortex /// GO:0030054 // cellular component|cell junction /// GO:0005576 // cellular component|extracellular region /// GO:0005509 // molecular function|calcium ion binding /// GO:0050896 // biological process|response to stimulus	Immunoglobulin domain /// CD80-like C2-set immunoglobulin domain /// Immunoglobulin I-set domain /// Neurotransmitter-gated ion-channel ligand binding domain /// Immunoglobulin C1-set domain /// Immunoglobulin V-set domain	0	7.81901	268.663	11.1817	0.21447
TRINITY_DN199816_c0_g1_i1	GO:0005868 // cellular component|cytoplasmic dynein complex /// GO:0005794 // cellular component|Golgi apparatus /// GO:0043657 // cellular component|host cell /// GO:0005874 // cellular component|microtubule /// GO:0005819 // cellular component|spindle /// GO:0003774 // molecular function|motor activity /// GO:0051301 // biological process|cell division /// GO:0000132 // biological process|estab…	Tctex-1 family /// Polar tube protein 2 from Microsporidia	48.7503	44.003	114.751	46.4927	33.7979
TRINITY_DN197681_c1_g1_i1	GO:0030246 // molecular function|carbohydrate binding	Lectin C-type domain /// Protein of unknown function (DUF2811)	32.9989	79.9277	93.5569	70.2535	10.9366
TRINITY_DN208296_c0_g2_i3	GO:0070062 // cellular component|extracellular exosome /// GO:0005759 // cellular component|mitochondrial matrix /// GO:0004029 // molecular function|aldehyde dehydrogenase (NAD) activity /// GO:0004030 // molecular function|aldehyde dehydrogenase [NAD(P)+] activity /// GO:0009055 // molecular function|electron carrier activity /// GO:0006066 // biological process|alcohol metabolic process /// GO…	Aldehyde dehydrogenase family	88.5695	16.0131	83.8141	72.7078	26.2419
TRINITY_DN194668_c2_g1_i1			63.9412	31.3395	101.913	68.6547	21.2625
TRINITY_DN208533_c1_g8_i1			24.5489	92.2777	61.178	85.2455	23.7309
TRINITY_DN193665_c0_g1_i1			58.4266	46.0093	45.2179	67.1139	70.1865
TRINITY_DN208981_c1_g2_i1	GO:0030864 // cellular component|cortical actin cytoskeleton /// GO:0070062 // cellular component|extracellular exosome /// GO:0005925 // cellular component|focal adhesion /// GO:0005886 // cellular component|plasma membrane /// GO:0030036 // biological process|actin cytoskeleton organization /// GO:0007190 // biological process|activation of adenylate cyclase activity /// GO:0001667 // biologica…	Adenylate cyclase associated (CAP) N terminal /// Eukaryotic translation initiation factor 3 subunit 8 N-terminus	27.3023	43.944	101.301	83.0715	31.188
TRINITY_DN206108_c3_g2_i1	GO:0043231 // cellular component|intracellular membrane-bounded organelle /// GO:0005654 // cellular component|nucleoplasm /// GO:0005634 // cellular component|nucleus /// GO:0000287 // molecular function|magnesium ion binding /// GO:0000978 // molecular function|RNA polymerase II core promoter proximal region sequence-specific DNA binding /// GO:0000981 // molecular function|RNA polymerase II tr…	Forkhead domain /// FHA domain	20.4911	43.2695	104.953	85.7358	32.3058
TRINITY_DN202221_c2_g1_i1	GO:0016607 // cellular component|nuclear speck /// GO:0000166 // molecular function|nucleotide binding /// GO:0003723 // molecular function|RNA binding /// GO:0006397 // biological process|mRNA processing /// GO:0008380 // biological process|RNA splicing		51.0302	65.2113	93.812	49.9435	26.6895
TRINITY_DN210360_c0_g2_i1	GO:0016020 // cellular component|membrane /// GO:0009328 // cellular component|phenylalanine-tRNA ligase complex /// GO:0005524 // molecular function|ATP binding /// GO:0000287 // molecular function|magnesium ion binding /// GO:0004826 // molecular function|phenylalanine-tRNA ligase activity /// GO:0003723 // molecular function|RNA binding /// GO:0006432 // biological process|phenylalanyl-tRNA am…	B3/4 domain /// tRNA synthetase B5 domain	77.4853	21.8262	119.725	54.2703	13.3196
TRINITY_DN181852_c0_g2_i1		EF hand /// EF-hand domain /// EF-hand domain pair	280.725	0.647292	3.76824	1.14644	0.0729916
TRINITY_DN209927_c7_g1_i3	GO:0070062 // cellular component|extracellular exosome /// GO:0016020 // cellular component|membrane /// GO:0005730 // cellular component|nucleolus /// GO:0005654 // cellular component|nucleoplasm /// GO:0000166 // molecular function|nucleotide binding /// GO:0044822 // molecular function|poly(A) RNA binding /// GO:0008187 // molecular function|poly-pyrimidine tract binding /// GO:0036002 // mole…	RNA recognition motif. (a.k.a. RRM, RBD, or RNP domain)	55.5127	23.3401	106.145	81.8789	19.3926
TRINITY_DN210610_c0_g4_i6			51.4129	11.0346	69.803	97.5149	56.1273
TRINITY_DN209629_c0_g1_i8	GO:0031410 // cellular component|cytoplasmic vesicle /// GO:0005769 // cellular component|early endosome /// GO:0016021 // cellular component|integral component of membrane /// GO:0043005 // cellular component|neuron projection /// GO:0043025 // cellular component|neuronal cell body /// GO:0008201 // molecular function|heparin binding /// GO:0046914 // molecular function|transition metal ion bind…	E2 domain of amyloid precursor protein /// beta-amyloid precursor protein C-terminus /// Amyloid A4 N-terminal heparin-binding /// Copper-binding of amyloid precursor, CuBD /// Amnionless /// Protein of unknown function (DUF3813)	32.087	34.3024	67.9321	95.1373	56.2536
TRINITY_DN209618_c17_g1_i1			35.9339	35.1318	92.6493	91.8621	29.8853
TRINITY_DN202920_c0_g4_i1			6.72761	140.15	38.7845	74.3448	24.7665
TRINITY_DN204045_c3_g2_i4	GO:0016607 // cellular component|nuclear speck /// GO:0000166 // molecular function|nucleotide binding /// GO:0003723 // molecular function|RNA binding /// GO:0006397 // biological process|mRNA processing /// GO:0006355 // biological process|regulation of transcription, DNA-templated /// GO:0008380 // biological process|RNA splicing /// GO:0006351 // biological process|transcription, DNA-templated	RNA recognition motif. (a.k.a. RRM, RBD, or RNP domain) /// linker between RRM2 and RRM3 domains in RBM39 protein /// Occluded RNA-recognition motif	45.611	44.693	82.0034	80.3091	32.1287
TRINITY_DN200291_c9_g6_i7			36.3321	66.8718	78.9787	75.3847	27.0245
TRINITY_DN209324_c0_g2_i1		Antistasin family	275.739	2.46662	4.70238	1.59078	0.0604669
TRINITY_DN184971_c0_g1_i1			59.6521	40.1391	79.9009	78.8214	25.39
TRINITY_DN189221_c0_g1_i1	GO:0005509 // molecular function|calcium ion binding	EF hand /// EF-hand domain /// EF-hand domain pair	274.643	0.391072	4.06889	4.61039	0.132297
TRINITY_DN175117_c0_g1_i2			34.5218	122.935	81.0246	26.6341	18.4836
TRINITY_DN196048_c1_g4_i1			6.61245	5.65966	258.774	12.0866	0.382926
TRINITY_DN203593_c0_g1_i1		C-terminal domain of apextrin /// MAC/Perforin domain	278.642	0.537174	2.55497	1.69469	0.0817753
TRINITY_DN204041_c3_g2_i4		Chondroitin proteoglycan 4	32.115	56.8668	10.5982	150.065	33.532
TRINITY_DN207958_c21_g5_i4			57.7934	10.6858	92.6502	83.828	38.0366
TRINITY_DN197870_c2_g1_i1			59.3773	20.5028	109.54	80.9539	11.742
TRINITY_DN209887_c1_g5_i1			56.2	43.1333	101.832	65.0756	15.5352
TRINITY_DN207160_c2_g3_i1	GO:0005737 // cellular component|cytoplasm /// GO:0005829 // cellular component|cytosol /// GO:0048471 // cellular component|perinuclear region of cytoplasm /// GO:0004028 // molecular function|3-chloroallyl aldehyde dehydrogenase activity /// GO:0004029 // molecular function|aldehyde dehydrogenase (NAD) activity /// GO:0016918 // molecular function|retinal binding /// GO:0001758 // molecular fun…	Aldehyde dehydrogenase family	147.798	23.8745	31.8178	55.766	22.5132
TRINITY_DN210024_c3_g2_i1	GO:0005737 // cellular component|cytoplasm /// GO:0005874 // cellular component|microtubule /// GO:0005525 // molecular function|GTP binding /// GO:0005200 // molecular function|structural constituent of cytoskeleton /// GO:0007017 // biological process|microtubule-based process		30.4379	102.742	38.9107	60.617	48.9511
TRINITY_DN191116_c0_g1_i1	GO:0005576 // cellular component|extracellular region /// GO:0007218 // biological process|neuropeptide signaling pathway		23.725	64.2219	34.9905	120.628	37.9995
TRINITY_DN204839_c1_g1_i5	GO:0005654 // cellular component|nucleoplasm /// GO:0005634 // cellular component|nucleus /// GO:0005669 // cellular component|transcription factor TFIID complex /// GO:0008270 // molecular function|zinc ion binding /// GO:0010467 // biological process|gene expression /// GO:0051457 // biological process|maintenance of protein location in nucleus /// GO:0043433 // biological process|negative regu…	PHD-finger	20.3477	67.6241	119.178	62.4464	11.9362
TRINITY_DN187236_c0_g1_i1	GO:0005576 // cellular component|extracellular region /// GO:0030246 // molecular function|carbohydrate binding /// GO:0050829 // biological process|defense response to Gram-negative bacterium /// GO:0043152 // biological process|induction of bacterial agglutination	Lectin C-type domain	270.449	1.32451	6.15213	3.29889	0
TRINITY_DN197615_c6_g4_i1			0.161605	1.08527	0.322619	0.288324	279.321
TRINITY_DN202041_c0_g2_i2	GO:0005615 // cellular component|extracellular space /// GO:0031594 // cellular component|neuromuscular junction /// GO:0005578 // cellular component|proteinaceous extracellular matrix /// GO:0005802 // cellular component|trans-Golgi network /// GO:0050839 // molecular function|cell adhesion molecule binding /// GO:0008201 // molecular function|heparin binding /// GO:1990523 // biological process…	Fasciclin domain	8.44929	22.8138	48.7555	192.746	7.99482
TRINITY_DN173212_c0_g2_i1			17.5994	87.9478	26.7384	116.017	31.9278
TRINITY_DN210591_c2_g2_i1			0.296275	0.198966	3.84454	0.132149	275.227
TRINITY_DN194156_c0_g1_i1	GO:0005737 // cellular component|cytoplasm /// GO:0005524 // molecular function|ATP binding /// GO:0004674 // molecular function|protein serine/threonine kinase activity /// GO:0043066 // biological process|negative regulation of apoptotic process	Protein kinase domain /// Protein tyrosine kinase /// Lipopolysaccharide kinase (Kdo/WaaP) family /// Kinase-like /// Phosphotransferase enzyme family /// RIO1 family	44.0441	40.5454	92.8317	61.3791	40.6509
TRINITY_DN202897_c2_g1_i1			27.8954	2.3876	112.606	106.369	30.0095
TRINITY_DN206304_c5_g1_i6		PB1 domain	26.5787	80.2216	65.0329	68.4029	38.8485
TRINITY_DN197285_c0_g1_i1		Basic region leucine zipper /// bZIP transcription factor	34.2222	33.7164	162.203	36.4167	12.4304
TRINITY_DN204408_c2_g2_i1			80.0601	29.7465	51.7624	94.0163	23.2652
TRINITY_DN206446_c0_g1_i2	GO:0005737 // cellular component|cytoplasm /// GO:0043906 // molecular function|Ala-tRNA(Pro) hydrolase activity /// GO:0002161 // molecular function|aminoacyl-tRNA editing activity /// GO:0006450 // biological process|regulation of translational fidelity	Aminoacyl-tRNA editing domain	42.5048	15.3444	181.726	30.3389	8.57167
TRINITY_DN209793_c1_g4_i1			35.2795	75.6685	74.252	67.8227	25.2875
TRINITY_DN199901_c5_g1_i4	GO:0015629 // cellular component|actin cytoskeleton /// GO:0005615 // cellular component|extracellular space /// GO:0005634 // cellular component|nucleus /// GO:0003682 // molecular function|chromatin binding /// GO:0044822 // molecular function|poly(A) RNA binding /// GO:0042593 // biological process|glucose homeostasis /// GO:0046627 // biological process|negative regulation of insulin receptor…	RNA recognition motif. (a.k.a. RRM, RBD, or RNP domain) /// Anticodon binding domain /// Protein of unknown function (DUF1777)	39.3794	51.151	85.8672	79.597	21.9813
TRINITY_DN185736_c0_g1_i4			27.1927	64.5205	103.879	75.3596	6.94331
TRINITY_DN194755_c0_g1_i1		Dermatopontin	61.135	112.734	10.5322	79.4634	13.901
TRINITY_DN202412_c0_g1_i1	GO:0016324 // cellular component|apical plasma membrane /// GO:0005887 // cellular component|integral component of plasma membrane /// GO:0004872 // molecular function|receptor activity /// GO:0007411 // biological process|axon guidance /// GO:0002168 // biological process|instar larval development	von Willebrand factor type C domain	264.584	1.31088	4.75298	6.33202	0.302361
TRINITY_DN209618_c17_g6_i1			20.1644	75.4944	109.947	56.5497	14.9456
TRINITY_DN160101_c0_g1_i1			46.2271	34.0755	87.0031	76.9214	32.7439
TRINITY_DN180108_c0_g1_i1			26.8338	25.0478	92.9712	98.9849	33.0938
TRINITY_DN208927_c2_g1_i3			8.90224	22.9142	50.0268	164.327	30.5481
TRINITY_DN210444_c1_g2_i4			263.324	2.36165	6.86618	3.68867	0.245825
TRINITY_DN203427_c9_g1_i1			59.043	13.831	119.425	56.5894	26.9118
TRINITY_DN208257_c7_g10_i1			39.0735	13.7872	111.057	91.7188	19.8602
TRINITY_DN200705_c0_g1_i2	GO:0005737 // cellular component|cytoplasm /// GO:0016607 // cellular component|nuclear speck /// GO:0005681 // cellular component|spliceosomal complex /// GO:0046872 // molecular function|metal ion binding /// GO:0000166 // molecular function|nucleotide binding /// GO:0003723 // molecular function|RNA binding /// GO:0006397 // biological process|mRNA processing /// GO:0008380 // biological proce…	Zinc finger C-x8-C-x5-C-x3-H type (and similar) /// RNA recognition motif. (a.k.a. RRM, RBD, or RNP domain) /// Torus domain	58.2322	52.7745	69.5429	66.1116	28.8282
TRINITY_DN200089_c2_g3_i1			52.7983	71.123	75.7202	50.8398	24.2721
TRINITY_DN173837_c0_g1_i1			21.6373	1.98469	180.368	56.3993	14.2435
TRINITY_DN192218_c1_g2_i1			43.843	27.0441	65.6444	90.2447	47.7364
TRINITY_DN207475_c1_g1_i1	GO:0005581 // cellular component|collagen trimer /// GO:0005576 // cellular component|extracellular region /// GO:0005578 // cellular component|proteinaceous extracellular matrix /// GO:0007155 // biological process|cell adhesion	von Willebrand factor type A domain	13.9005	73.8649	41.1264	110.922	34.5918
TRINITY_DN207853_c0_g1_i1	GO:0071339 // cellular component|MLL1 complex /// GO:0000812 // cellular component|Swr1 complex /// GO:0005524 // molecular function|ATP binding /// GO:0043141 // molecular function|ATP-dependent 5'-3' DNA helicase activity /// GO:0006310 // biological process|DNA recombination /// GO:0006281 // biological process|DNA repair /// GO:0006355 // biological process|regulation of transcription, DNA-te…	TIP49 C-terminus /// ATPase family associated with various cellular activities (AAA) /// DnaB-like helicase C terminal domain /// Holliday junction DNA helicase ruvB N-terminus /// AAA ATPase domain /// AAA domain /// KaiC	32.9144	85.1779	64.0634	65.0436	26.8256
TRINITY_DN187007_c0_g1_i1			33.2873	3.14666	153.271	75.1505	9.00387
TRINITY_DN199760_c0_g4_i4			3.50715	11.7763	3.42464	197.51	57.506
TRINITY_DN187130_c0_g2_i1			37.9624	37.7161	96.0144	77.8894	24.0471
TRINITY_DN195799_c0_g2_i1	GO:0032579 // cellular component|apical lamina of hyaline layer /// GO:0016023 // cellular component|cytoplasmic, membrane-bounded vesicle /// GO:0005615 // cellular component|extracellular space /// GO:0005509 // molecular function|calcium ion binding	EGF-like domain /// Human growth factor-like EGF	267.759	0.478599	1.80382	3.4512	0.057824
TRINITY_DN210274_c3_g1_i1			33.6681	103.834	41.4197	53.8511	40.7291
TRINITY_DN209772_c0_g1_i1	GO:0016021 // cellular component|integral component of membrane /// GO:0005634 // cellular component|nucleus /// GO:0005886 // cellular component|plasma membrane /// GO:0005509 // molecular function|calcium ion binding /// GO:0004872 // molecular function|receptor activity /// GO:0001525 // biological process|angiogenesis /// GO:0009952 // biological process|anterior/posterior pattern specificati…	EGF-like domain /// Human growth factor-like EGF	0.227827	0.1071	0.136447	0.254046	272.562
TRINITY_DN197615_c6_g3_i5			0.376957	0.303779	0.301015	0.134508	271.955
TRINITY_DN207831_c1_g1_i1	GO:0005887 // cellular component|integral component of plasma membrane /// GO:0004930 // molecular function|G-protein coupled receptor activity /// GO:0008188 // molecular function|neuropeptide receptor activity /// GO:0016499 // molecular function|orexin receptor activity /// GO:0017046 // molecular function|peptide hormone binding /// GO:0032870 // biological process|cellular response to hormon…	7 transmembrane receptor (rhodopsin family)	33.7754	39.4011	87.173	98.1035	14.4698
TRINITY_DN207311_c2_g1_i2	GO:0043296 // cellular component|apical junction complex /// GO:0016324 // cellular component|apical plasma membrane /// GO:0034707 // cellular component|chloride channel complex /// GO:0005887 // cellular component|integral component of plasma membrane /// GO:0005764 // cellular component|lysosome /// GO:0005634 // cellular component|nucleus /// GO:0005254 // molecular function|chloride channel …	Glutathione S-transferase, C-terminal domain	67.0019	36.3926	64.2657	64.4841	40.7744
TRINITY_DN208270_c1_g2_i1			34.9155	25.0748	123.759	65.9806	23.1816
TRINITY_DN198396_c1_g1_i2	GO:0005737 // cellular component|cytoplasm /// GO:0005634 // cellular component|nucleus /// GO:0043565 // molecular function|sequence-specific DNA binding /// GO:0003700 // molecular function|transcription factor activity, sequence-specific DNA binding /// GO:0021984 // biological process|adenohypophysis development /// GO:0006915 // biological process|apoptotic process /// GO:0008283 // biologic…	Transcriptional regulator, SIX1, N-terminal SD domain /// Homeobox domain /// Homeobox KN domain	3.06327	27.4787	168.901	66.3905	6.94486
TRINITY_DN204738_c2_g1_i8		Carboxylesterase family	110.81	29.0248	44.4214	81.5829	6.88738
TRINITY_DN202619_c1_g2_i1	GO:0005737 // cellular component|cytoplasm /// GO:0005634 // cellular component|nucleus /// GO:0048471 // cellular component|perinuclear region of cytoplasm /// GO:0003723 // molecular function|RNA binding /// GO:0030422 // biological process|production of siRNA involved in RNA interference	Double-stranded RNA binding motif /// Staufen C-terminal domain /// double strand RNA binding domain from DEAD END PROTEIN 1	24.3056	113.588	35.3941	69.3409	30.0715
TRINITY_DN199851_c5_g2_i1			28.9699	48.6837	119.917	54.0133	21.0858
TRINITY_DN205811_c12_g6_i1			8.4042	11.2878	75.4997	154.893	22.4794
TRINITY_DN200024_c3_g1_i2			266.568	0.309021	4.54721	0.779928	0.0836321
TRINITY_DN198109_c1_g1_i1			43.0824	16.8016	68.6261	58.1172	85.6448
TRINITY_DN196920_c12_g2_i2			46.8183	28.4344	77.8718	78.7978	40.2016
TRINITY_DN191682_c1_g1_i1	GO:0005581 // cellular component|collagen trimer /// GO:0005576 // cellular component|extracellular region	C1q domain	263.232	0.336781	4.93066	2.93022	0.182289
TRINITY_DN208533_c1_g6_i1			34.3839	38.4167	125.895	57.4096	15.4156
TRINITY_DN209781_c1_g2_i1			13.666	78.5323	110.056	58.5754	10.6077
TRINITY_DN210542_c1_g1_i7	GO:0005694 // cellular component|chromosome /// GO:0005654 // cellular component|nucleoplasm /// GO:0046975 // molecular function|histone methyltransferase activity (H3-K36 specific) /// GO:0018024 // molecular function|histone-lysine N-methyltransferase activity /// GO:0001525 // biological process|angiogenesis /// GO:0035441 // biological process|cell migration involved in vasculogenesis /// GO…	SRI (Set2 Rpb1 interacting) domain /// WW domain	34.679	28.0452	105.553	73.0698	30.0327
TRINITY_DN195634_c0_g1_i1	GO:0005576 // cellular component|extracellular region /// GO:0001558 // biological process|regulation of cell growth	Insulin-like growth factor binding protein	259	1.34746	9.0543	1.82718	0.0379864
TRINITY_DN201911_c3_g1_i1			0.293699	11.6369	160.067	90.5206	8.74083
TRINITY_DN197267_c3_g3_i2			78.028	29.7183	21.7419	75.0787	65.8959
TRINITY_DN206512_c2_g2_i1			0	0.613032	0	0.13572	269.67
TRINITY_DN195709_c0_g1_i2		ShK domain-like /// von Willebrand factor type C domain /// Fibronectin type I domain /// TILa domain	257.13	0.372602	8.75725	3.99051	0.0630246
TRINITY_DN201820_c0_g1_i4	GO:0015629 // cellular component|actin cytoskeleton /// GO:0005737 // cellular component|cytoplasm /// GO:0005829 // cellular component|cytosol /// GO:0005789 // cellular component|endoplasmic reticulum membrane /// GO:0005576 // cellular component|extracellular region /// GO:0000139 // cellular component|Golgi membrane /// GO:0016021 // cellular component|integral component of membrane /// GO:00…	EGF-like domain /// Human growth factor-like EGF	262.028	1.48888	3.73444	2.87393	0.06296
TRINITY_DN209664_c4_g4_i1	GO:0005737 // cellular component|cytoplasm /// GO:0005856 // cellular component|cytoskeleton /// GO:0005524 // molecular function|ATP binding		261.053	0.758601	6.87804	1.30999	0.0513261
TRINITY_DN206651_c2_g2_i1		Testicular haploid expressed repeat	0.26299	6.20669	251.596	10.6242	1.2803
TRINITY_DN202872_c4_g3_i3			61.8772	17.2646	79.6386	67.4561	43.5019
TRINITY_DN194150_c0_g1_i1	GO:0005737 // cellular component|cytoplasm /// GO:0005829 // cellular component|cytosol /// GO:0070062 // cellular component|extracellular exosome /// GO:0005782 // cellular component|peroxisomal matrix /// GO:0031406 // molecular function|carboxylic acid binding /// GO:0008465 // molecular function|glycerate dehydrogenase activity /// GO:0030267 // molecular function|glyoxylate reductase (NADP) …	D-isomer specific 2-hydroxyacid dehydrogenase, NAD binding domain /// D-isomer specific 2-hydroxyacid dehydrogenase, catalytic domain /// S-adenosyl-L-homocysteine hydrolase, NAD binding domain /// Acetohydroxy acid isomeroreductase, NADPH-binding domain /// NADP oxidoreductase coenzyme F420-dependent	28.7517	68.4497	69.3196	80.8912	22.2517
TRINITY_DN200519_c19_g4_i1			43.2148	31.6956	66.2496	86.0477	42.3536
TRINITY_DN205811_c6_g1_i1			34.0665	55.9233	98.0894	62.3376	19.117
TRINITY_DN196702_c0_g1_i4		Domain of unknown function (DUF4542) /// PHD finger protein 20-like protein 1	67.0298	20.0194	116.972	46.447	19.0549
TRINITY_DN198532_c0_g2_i1	GO:0071013 // cellular component|catalytic step 2 spliceosome /// GO:0016607 // cellular component|nuclear speck /// GO:0005654 // cellular component|nucleoplasm /// GO:0030532 // cellular component|small nuclear ribonucleoprotein complex /// GO:0005681 // cellular component|spliceosomal complex /// GO:0005686 // cellular component|U2 snRNP /// GO:0071004 // cellular component|U2-type prespliceos…	Pre-mRNA-splicing factor SF3a complex subunit 2 (Prp11) /// Zinc-finger of C2H2 type /// Cactus-binding C-terminus of cactin protein	17.403	52.2461	143.232	47.073	9.49957
TRINITY_DN205927_c0_g1_i1			262.793	0.366334	3.08551	2.85889	0.0413095
TRINITY_DN201453_c5_g1_i1			37.2529	60.8484	109.938	48.6157	12.446
TRINITY_DN210159_c1_g1_i1		Zona pellucida-like domain /// Dynactin subunit p22	265.91	1.24086	1.84435	0.0484793	0.0246927
TRINITY_DN181351_c0_g2_i1			41.5252	23.925	139.819	56.0292	7.7258
TRINITY_DN208069_c0_g1_i1	GO:0005634 // cellular component|nucleus /// GO:0006355 // biological process|regulation of transcription, DNA-templated /// GO:0006351 // biological process|transcription, DNA-templated	Mediator complex subunit 25 von Willebrand factor type A /// Mediator complex subunit 25 PTOV activation and synapsin 2	33.3149	22.5824	127.397	67.1761	18.4509
TRINITY_DN210059_c1_g6_i1	GO:0005737 // cellular component|cytoplasm /// GO:0004177 // molecular function|aminopeptidase activity /// GO:0030145 // molecular function|manganese ion binding /// GO:0008235 // molecular function|metalloexopeptidase activity	Cytosol aminopeptidase family, catalytic domain /// Fumarylacetoacetate (FAA) hydrolase family	73.1899	35.3322	95.2746	52.3622	12.7572
TRINITY_DN204234_c0_g2_i1		Protocadherin /// LMBR1-like membrane protein /// Peptidase family S49 N-terminal	3.38347	12.836	216.858	28.5942	7.07988
TRINITY_DN127634_c0_g1_i1			110.726	83.0253	24.8082	46.3318	3.76423
TRINITY_DN200845_c2_g8_i2			38.3491	33.3932	82.0601	77.3124	37.4604
TRINITY_DN194646_c10_g1_i1			245.686	3.68441	12.9207	6.11774	0.116851
TRINITY_DN206237_c2_g1_i8		Ricin-type beta-trefoil lectin domain-like	18.243	45.9105	44.6179	69.2793	90.3053
TRINITY_DN210458_c1_g1_i2	GO:0005789 // cellular component|endoplasmic reticulum membrane /// GO:0016021 // cellular component|integral component of membrane /// GO:0005507 // molecular function|copper ion binding /// GO:0016715 // molecular function|oxidoreductase activity, acting on paired donors, with incorporation or reduction of molecular oxygen, reduced ascorbate as one donor, and incorporation of one atom of oxygen	Copper type II ascorbate-dependent monooxygenase, N-terminal domain /// DOMON domain	262.039	0.188234	3.53224	2.34413	0
TRINITY_DN210573_c7_g1_i3			44.2296	32.2831	70.1031	81.1434	40.2744
TRINITY_DN193259_c1_g1_i1			34.7232	102.653	48.9148	72.6893	9.01552
TRINITY_DN203154_c2_g3_i1			96.4334	11.2351	62.5436	48.2923	49.4817
TRINITY_DN183107_c2_g1_i1			48.2101	28.2577	129.958	55.1259	6.34436
TRINITY_DN191634_c0_g1_i2	GO:0071013 // cellular component|catalytic step 2 spliceosome /// GO:0005829 // cellular component|cytosol /// GO:0070062 // cellular component|extracellular exosome /// GO:0034709 // cellular component|methylosome /// GO:0034715 // cellular component|pICln-Sm protein complex /// GO:0071011 // cellular component|precatalytic spliceosome /// GO:0034719 // cellular component|SMN-Sm protein complex …	LSM domain	90.3782	13.87	43.0915	68.4675	51.8076
TRINITY_DN209882_c0_g1_i1	GO:0031225 // cellular component|anchored component of membrane /// GO:0009986 // cellular component|cell surface /// GO:0005615 // cellular component|extracellular space /// GO:0005886 // cellular component|plasma membrane /// GO:0004867 // molecular function|serine-type endopeptidase inhibitor activity /// GO:0050431 // molecular function|transforming growth factor beta binding /// GO:0001942 /…	A-macroglobulin complement component /// Alpha-2-macroglobulin family N-terminal region /// Alpha-2-macroglobulin family /// Alpha-macro-globulin thiol-ester bond-forming region /// A-macroglobulin receptor /// Squalene-hopene cyclase C-terminal domain	0.076887	0.103268	0.471444	0.362538	266.19
TRINITY_DN198560_c25_g11_i1			52.221	11.2155	57.1018	95.7262	50.7397
TRINITY_DN209460_c13_g3_i1			24.501	42.2037	80.0009	85.5737	34.278
TRINITY_DN204762_c7_g1_i1			35.9781	25.2462	134.122	57.6397	13.3448
TRINITY_DN172580_c0_g1_i1			261.858	0.0882575	3.67309	0.586184	0.119428
TRINITY_DN203788_c0_g1_i1	GO:0005783 // cellular component|endoplasmic reticulum /// GO:0070062 // cellular component|extracellular exosome /// GO:0005743 // cellular component|mitochondrial inner membrane /// GO:0042645 // cellular component|mitochondrial nucleoid /// GO:0005741 // cellular component|mitochondrial outer membrane /// GO:0003988 // molecular function|acetyl-CoA C-acyltransferase activity /// GO:0016509 // …	Thiolase, N-terminal domain /// Thiolase, C-terminal domain /// Beta-ketoacyl synthase, N-terminal domain /// Stage V sporulation protein AD (SpoVAD)	79.2243	43.6666	45.2361	62.5315	35.6339
TRINITY_DN197076_c4_g1_i3			41.1732	7.41141	78.2012	94.5007	44.8272
TRINITY_DN210085_c1_g1_i1	GO:0044822 // molecular function|poly(A) RNA binding	Ubiquitin-associated protein 2 /// Protein of unknown function (DUF1296)	37.668	34.7175	82.9694	83.5026	27.2147
TRINITY_DN210660_c3_g2_i1			14.8868	1.07498	14.3802	20.277	215.36
TRINITY_DN208499_c0_g1_i8	GO:0030054 // cellular component|cell junction /// GO:0016021 // cellular component|integral component of membrane /// GO:0045211 // cellular component|postsynaptic membrane /// GO:0005234 // molecular function|extracellular-glutamate-gated ion channel activity /// GO:0004970 // molecular function|ionotropic glutamate receptor activity	Ligated ion channel L-glutamate- and glycine-binding site /// Bacterial extracellular solute-binding proteins, family 3 /// Ligand-gated ion channel	51.7769	21.54	118.966	59.5011	14.1384
TRINITY_DN185210_c0_g1_i1	GO:0005509 // molecular function|calcium ion binding	EF hand /// EF-hand domain /// EF-hand domain pair	257.934	0.581594	5.47487	1.54512	0.0655833
TRINITY_DN196641_c4_g4_i1			22.5551	41.2124	89.9413	85.7935	25.907
TRINITY_DN209199_c0_g1_i1	GO:0030424 // cellular component|axon /// GO:0005576 // cellular component|extracellular region /// GO:0005886 // cellular component|plasma membrane /// GO:0005044 // molecular function|scavenger receptor activity /// GO:0004252 // molecular function|serine-type endopeptidase activity /// GO:0006887 // biological process|exocytosis	Scavenger receptor cysteine-rich domain /// ShK domain-like	258.858	1.6316	3.39952	1.29653	0.0788516
TRINITY_DN193603_c0_g2_i2			18.8721	38.8371	138.628	43.0392	25.6388
TRINITY_DN191534_c0_g1_i2		ShK domain-like	241.531	8.56782	12.3326	2.51581	0
TRINITY_DN210635_c7_g4_i1		Inhibitor of Apoptosis domain	36.5445	45.4167	117.648	53.684	11.6428
TRINITY_DN207430_c1_g2_i1			22.3992	59.1871	95.8033	76.1235	11.3924
TRINITY_DN206193_c5_g1_i3	GO:0016021 // cellular component|integral component of membrane /// GO:0005654 // cellular component|nucleoplasm /// GO:0005886 // cellular component|plasma membrane /// GO:0005509 // molecular function|calcium ion binding /// GO:0004872 // molecular function|receptor activity /// GO:0001525 // biological process|angiogenesis /// GO:0030154 // biological process|cell differentiation /// GO:006027…	EGF-like domain /// Human growth factor-like EGF	0.259383	0.0995378	0.147948	0.247914	264.03
TRINITY_DN205615_c1_g1_i1	GO:0005576 // cellular component|extracellular region /// GO:0020037 // molecular function|heme binding /// GO:0046872 // molecular function|metal ion binding /// GO:0004601 // molecular function|peroxidase activity /// GO:0098869 // biological process|cellular oxidant detoxification /// GO:0007306 // biological process|eggshell chorion assembly /// GO:0042744 // biological process|hydrogen perox…	Animal haem peroxidase	0	0.127071	0.566617	0.337589	263.599
TRINITY_DN200200_c4_g1_i1	GO:0022626 // cellular component|cytosolic ribosome /// GO:0030425 // cellular component|dendrite /// GO:0005783 // cellular component|endoplasmic reticulum /// GO:0070062 // cellular component|extracellular exosome /// GO:0005576 // cellular component|extracellular region /// GO:0005615 // cellular component|extracellular space /// GO:0043025 // cellular component|neuronal cell body /// GO:00484…	Lipocalin-like domain /// Lipocalin / cytosolic fatty-acid binding protein family /// Frog skin active peptide family signal and propeptide	71.8668	134.071	11.121	40.5612	6.93214
TRINITY_DN203694_c2_g2_i6	GO:0005737 // cellular component|cytoplasm /// GO:0005794 // cellular component|Golgi apparatus /// GO:0002177 // cellular component|manchette /// GO:0097225 // cellular component|sperm midpiece /// GO:0035082 // biological process|axoneme assembly /// GO:0048854 // biological process|brain morphogenesis /// GO:0060271 // biological process|cilium morphogenesis /// GO:0048702 // biological proces…	E2 domain of amyloid precursor protein	36.1864	16.6	126.158	60.0971	25.4639
TRINITY_DN207883_c4_g7_i1			40.7464	31.5177	85.3623	62.7122	44.1658
TRINITY_DN199027_c0_g1_i1			67.0805	21.2613	73.1376	80.5327	22.4678
TRINITY_DN165039_c1_g2_i1			25.1734	47.9129	65.6596	103.705	21.9564
TRINITY_DN202254_c0_g2_i5			9.55907	47.5042	150.996	44.3421	11.6185
TRINITY_DN182633_c0_g1_i1			32.7671	22.795	84.5358	84.3936	39.4733
TRINITY_DN202553_c3_g2_i1			52.8433	43.7099	61.624	84.6097	20.865
TRINITY_DN194923_c3_g1_i2			12.3048	35.5832	156.286	40.3225	18.4842
TRINITY_DN205364_c1_g1_i1			0.568131	3.28119	34.8195	26.0247	198.149
TRINITY_DN180481_c0_g2_i1	GO:0005783 // cellular component|endoplasmic reticulum /// GO:0010339 // cellular component|external side of cell wall /// GO:0005576 // cellular component|extracellular region /// GO:0009277 // cellular component|fungal-type cell wall /// GO:0005794 // cellular component|Golgi apparatus /// GO:0004553 // molecular function|hydrolase activity, hydrolyzing O-glycosyl compounds /// GO:0046379 // bi…	Glycosyl hydrolase catalytic core	254.043	0.0931506	6.16123	2.28913	0.220586
TRINITY_DN206048_c0_g3_i1			55.5534	13.7812	108.6	50.9231	33.6937
TRINITY_DN205296_c0_g4_i1	GO:0005737 // cellular component|cytoplasm /// GO:0005874 // cellular component|microtubule /// GO:0005525 // molecular function|GTP binding /// GO:0003924 // molecular function|GTPase activity /// GO:0005200 // molecular function|structural constituent of cytoskeleton /// GO:0007017 // biological process|microtubule-based process		0	37.7288	1.1683	169.294	54.3205
TRINITY_DN207131_c1_g2_i4	GO:0005737 // cellular component|cytoplasm /// GO:0005634 // cellular component|nucleus /// GO:0005876 // cellular component|spindle microtubule /// GO:0004869 // molecular function|cysteine-type endopeptidase inhibitor activity /// GO:0043027 // molecular function|cysteine-type endopeptidase inhibitor activity involved in apoptotic process /// GO:0016874 // molecular function|ligase activity ///…	Inhibitor of Apoptosis domain /// Zinc finger, C3HC4 type (RING finger) /// Prokaryotic RING finger family 4	24.8041	18.7766	134.928	71.4868	12.4956
TRINITY_DN199182_c3_g1_i1			106.457	7.22242	31.8193	29.5655	87.1125
TRINITY_DN209196_c4_g4_i1			18.321	70.4738	105.993	53.9224	13.3645
TRINITY_DN209101_c3_g2_i2		von Willebrand factor type A domain	2.41253	0.779315	2.56053	2.58801	253.356
TRINITY_DN199808_c0_g1_i1		Mitochondrial fission regulator	27.6847	19.1869	143.311	64.5075	6.54113
TRINITY_DN209028_c3_g6_i1			45.6469	28.9703	56.412	86.064	43.7603
TRINITY_DN210215_c1_g2_i1	GO:0030126 // cellular component|COPI vesicle coat /// GO:0005829 // cellular component|cytosol /// GO:0005794 // cellular component|Golgi apparatus /// GO:0000139 // cellular component|Golgi membrane /// GO:0005080 // molecular function|protein kinase C binding /// GO:0005198 // molecular function|structural molecule activity /// GO:0006888 // biological process|ER to Golgi vesicle-mediated tran…	WD domain, G-beta repeat /// Coatomer WD associated region	30.8828	47.9544	79.618	50.3294	52.0665
TRINITY_DN204941_c1_g1_i3	GO:0070062 // cellular component|extracellular exosome /// GO:0019900 // molecular function|kinase binding /// GO:0046872 // molecular function|metal ion binding /// GO:0043130 // molecular function|ubiquitin binding /// GO:0006915 // biological process|apoptotic process /// GO:0043066 // biological process|negative regulation of apoptotic process /// GO:0032088 // biological process|negative reg…		22.5005	58.3303	113.842	48.8652	17.2327
TRINITY_DN207910_c3_g1_i3	GO:0009986 // cellular component|cell surface /// GO:0008180 // cellular component|COP9 signalosome /// GO:0034663 // cellular component|endoplasmic reticulum chaperone complex /// GO:0005788 // cellular component|endoplasmic reticulum lumen /// GO:0005793 // cellular component|endoplasmic reticulum-Golgi intermediate compartment /// GO:0070062 // cellular component|extracellular exosome /// GO:0…	Hsp70 protein /// MreB/Mbl protein /// FGGY family of carbohydrate kinases, C-terminal domain	25.4766	34.5996	66.0961	45.1673	89.3126
TRINITY_DN198113_c1_g1_i2	GO:0006950 // biological process|response to stress	Universal stress protein family /// Beta-Casp domain	2.67313	221.388	0.396632	29.4531	6.72948
TRINITY_DN189392_c1_g3_i1			62.2994	48.2497	66.8317	56.8528	26.3547
TRINITY_DN192810_c0_g1_i2	GO:0016021 // cellular component|integral component of membrane /// GO:0005743 // cellular component|mitochondrial inner membrane /// GO:0070469 // cellular component|respiratory chain /// GO:0055114 // biological process|oxidation-reduction process	NADH:ubiquinone oxidoreductase, NDUFB5/SGDH subunit	72.0769	42.9122	70.5026	44.7198	30.3473
TRINITY_DN199565_c1_g1_i2			254.338	0.41476	4.04564	1.72171	0.0350777
TRINITY_DN194747_c0_g1_i1	GO:0010038 // biological process|response to metal ion	CutA1 divalent ion tolerance protein	55.4979	63.4609	41.719	57.1936	42.5829
TRINITY_DN200024_c3_g2_i1			247.585	0.810078	7.07386	4.97681	0
TRINITY_DN206115_c1_g1_i1	GO:0016235 // cellular component|aggresome /// GO:0005737 // cellular component|cytoplasm /// GO:0005829 // cellular component|cytosol /// GO:0005794 // cellular component|Golgi apparatus /// GO:0043231 // cellular component|intracellular membrane-bounded organelle /// GO:0016607 // cellular component|nuclear speck /// GO:0005654 // cellular component|nucleoplasm /// GO:0005634 // cellular compon…	Zinc finger, C2H2 type /// C2H2-type zinc finger /// Zinc-finger double domain /// Zinc-finger double-stranded RNA-binding /// Zinc-finger of C2H2 type /// C2H2-type zinc-finger domain /// Drought induced 19 protein (Di19), zinc-binding	15.7766	52.4433	62.0504	75.5063	54.4396
TRINITY_DN200121_c2_g2_i6			38.4168	19.8849	70.8962	86.5251	44.4929
TRINITY_DN202906_c0_g3_i2	GO:0005737 // cellular component|cytoplasm /// GO:0005874 // cellular component|microtubule /// GO:0031514 // cellular component|motile cilium /// GO:0030030 // biological process|cell projection organization	Tektin family /// Prefoldin subunit	45.4413	17.1233	134.561	40.0811	22.8334
TRINITY_DN179650_c0_g1_i1			52.3106	25.2639	85.6547	53.8908	42.7331
TRINITY_DN210267_c2_g9_i1			33.4641	70.6597	74.108	61.3705	20.2262
TRINITY_DN193221_c0_g1_i1			28.8113	54.1235	30.6046	118.001	28.2163
TRINITY_DN182906_c0_g1_i1			16.4837	29.5194	38.069	161.75	13.8045
TRINITY_DN201816_c0_g1_i2	GO:0015629 // cellular component|actin cytoskeleton /// GO:0005885 // cellular component|Arp2/3 protein complex /// GO:0005829 // cellular component|cytosol /// GO:0070062 // cellular component|extracellular exosome /// GO:0036195 // cellular component|muscle cell projection membrane /// GO:0003779 // molecular function|actin binding /// GO:0051015 // molecular function|actin filament binding ///…	WD domain, G-beta repeat /// Anaphase-promoting complex subunit 4 WD40 domain	84.7651	26.6012	75.0068	56.1593	17.0767
TRINITY_DN186699_c0_g1_i2		EF hand /// EF-hand domain /// EF-hand domain pair	24.1629	64.9957	21.3586	86.572	61.9543
TRINITY_DN184966_c0_g1_i1	GO:0005615 // cellular component|extracellular space /// GO:0004252 // molecular function|serine-type endopeptidase activity	Trypsin /// Trypsin-like peptidase domain /// Domain of unknown function (DUF1986)	251.773	2.76223	4.10565	0.246966	0
TRINITY_DN210534_c0_g2_i2			66.1898	9.97019	19.1415	85.5335	77.8567
TRINITY_DN208830_c0_g3_i1			72.5128	18.2017	46.3667	71.8653	49.5824
TRINITY_DN208522_c7_g1_i1			65.4677	27.978	50.9418	74.7274	39.2789
TRINITY_DN203265_c4_g4_i1			40.5528	48.4488	82.6908	59.7101	26.8245
TRINITY_DN206159_c3_g2_i1	GO:0005737 // cellular component|cytoplasm /// GO:0005856 // cellular component|cytoskeleton /// GO:0005524 // molecular function|ATP binding	Actin	86.3042	98.8249	13.7529	40.287	18.9983
TRINITY_DN205440_c4_g2_i1			42.7517	44.7513	79.5005	72.271	18.4573
TRINITY_DN207763_c1_g5_i1	GO:0005576 // cellular component|extracellular region	Fibrinogen beta and gamma chains, C-terminal globular domain	1.60835	9.4185	160.862	50.6756	35.1362
TRINITY_DN206638_c0_g2_i3			36.2496	27.2667	127.029	55.9783	11.1746
TRINITY_DN155913_c0_g1_i1			30.0043	60.339	91.6489	60.1135	15.421
TRINITY_DN197622_c0_g2_i2			0.710485	30.2429	149.584	70.0105	6.92827
TRINITY_DN208165_c0_g4_i1	GO:0071013 // cellular component|catalytic step 2 spliceosome /// GO:0005737 // cellular component|cytoplasm /// GO:0005654 // cellular component|nucleoplasm /// GO:0005634 // cellular component|nucleus /// GO:0000974 // cellular component|Prp19 complex /// GO:0071006 // cellular component|U2-type catalytic step 1 spliceosome /// GO:0071007 // cellular component|U2-type catalytic step 2 spliceoso…	RNA recognition motif. (a.k.a. RRM, RBD, or RNP domain) /// Torus domain /// Zinc finger C-x8-C-x5-C-x3-H type (and similar) /// Occluded RNA-recognition motif /// RNA-binding, Nab2-type zinc finger	32.2592	47.902	81.141	69.7689	26.3582
TRINITY_DN202713_c8_g1_i1			19.1831	97.3352	65.6271	53.2392	21.9768
TRINITY_DN203857_c19_g4_i1			13.5748	98.3256	17.9054	82.749	44.5709
TRINITY_DN169632_c0_g1_i1	GO:0015629 // cellular component|actin cytoskeleton /// GO:0030016 // cellular component|myofibril /// GO:0005886 // cellular component|plasma membrane /// GO:0030017 // cellular component|sarcomere /// GO:0003779 // molecular function|actin binding /// GO:0035025 // biological process|positive regulation of Rho protein signal transduction /// GO:0051091 // biological process|positive regulation …	Costars	3.13004	211.668	6.97525	26.8182	8.5001
TRINITY_DN207865_c0_g2_i1	GO:0005737 // cellular component|cytoplasm /// GO:0005829 // cellular component|cytosol /// GO:0005634 // cellular component|nucleus /// GO:0000502 // cellular component|proteasome complex /// GO:0005838 // cellular component|proteasome regulatory particle /// GO:0008540 // cellular component|proteasome regulatory particle, base subcomplex /// GO:0031593 // molecular function|polyubiquitin bindin…		29.8258	107.192	51.6581	44.5873	23.8242
TRINITY_DN210519_c3_g9_i1			56.7232	29.5194	51.1351	76.4059	43.2492
TRINITY_DN170828_c0_g1_i4		DEAD/DEAH box helicase /// Helicase conserved C-terminal domain /// Type III restriction enzyme, res subunit /// U3-containing 90S pre-ribosomal complex subunit	59.6529	50.9053	55.9766	55.9695	34.4519
TRINITY_DN206225_c1_g1_i1	GO:0016787 // molecular function|hydrolase activity	Cell Wall Hydrolase	243.866	0.251326	9.52575	2.67079	0.488877
TRINITY_DN206835_c1_g1_i1			37.8386	44.2274	63.2871	80.1953	30.9622
TRINITY_DN206698_c0_g1_i2	GO:0005576 // cellular component|extracellular region /// GO:0008289 // molecular function|lipid binding /// GO:0005319 // molecular function|lipid transporter activity /// GO:0016055 // biological process|Wnt signaling pathway	von Willebrand factor type D domain /// C8 domain	193.237	14.3154	10.2254	30.2436	8.47676
TRINITY_DN207355_c13_g4_i1			40.1182	43.8735	72.0175	78.5074	21.975
TRINITY_DN207951_c0_g3_i1	GO:0005813 // cellular component|centrosome /// GO:0005694 // cellular component|chromosome /// GO:0005737 // cellular component|cytoplasm /// GO:0045172 // cellular component|germline ring canal /// GO:0005875 // cellular component|microtubule associated complex /// GO:0005654 // cellular component|nucleoplasm /// GO:0005634 // cellular component|nucleus /// GO:0005886 // cellular component|plas…	14-3-3 protein	56.3658	18.5765	71.5891	65.2665	44.6733
TRINITY_DN210442_c0_g2_i7			23.4881	43.3836	56.4288	97.4595	35.6668
TRINITY_DN204265_c0_g1_i3			37.067	70.5454	46.4278	90.0349	12.2468
TRINITY_DN172537_c0_g2_i1			25.8194	36.0899	49.5966	96.0138	48.6995
TRINITY_DN204112_c1_g1_i5	GO:0005581 // cellular component|collagen trimer /// GO:0005576 // cellular component|extracellular region /// GO:0005578 // cellular component|proteinaceous extracellular matrix /// GO:0005201 // molecular function|extracellular matrix structural constituent /// GO:0046872 // molecular function|metal ion binding /// GO:0071310 // biological process|cellular response to organic substance /// GO:0…	Collagen triple helix repeat (20 copies)	0.257214	0.626162	0.256744	0.372859	254.609
TRINITY_DN206614_c5_g4_i1			28.6772	6.84745	81.1037	97.7799	41.6961
TRINITY_DN205267_c0_g1_i4		Ephrin type-A receptor 2 transmembrane domain	1.06343	0.310502	29.0062	13.8173	211.595
TRINITY_DN185907_c0_g1_i1	GO:0005623 // cellular component|cell /// GO:0060473 // cellular component|cortical granule /// GO:0005737 // cellular component|cytoplasm /// GO:0001674 // cellular component|female germ cell nucleus /// GO:0042564 // cellular component|NLS-dependent protein nuclear import complex /// GO:0005534 // molecular function|galactose binding /// GO:1903777 // molecular function|melibiose binding /// GO…	Galactose binding lectin domain	2.57138	252.958	0	0	0
TRINITY_DN161360_c0_g1_i1			37.3226	23.4072	94.3676	75.9438	24.4563
TRINITY_DN200324_c2_g1_i3			1.95008	3.8764	30.755	37.5058	181.287
TRINITY_DN210661_c5_g2_i4	GO:0031225 // cellular component|anchored component of membrane /// GO:0009986 // cellular component|cell surface /// GO:0005615 // cellular component|extracellular space /// GO:0005886 // cellular component|plasma membrane /// GO:0004867 // molecular function|serine-type endopeptidase inhibitor activity /// GO:0050431 // molecular function|transforming growth factor beta binding /// GO:0001942 /…	A-macroglobulin complement component /// Alpha-2-macroglobulin family /// Alpha-macro-globulin thiol-ester bond-forming region	0.220394	0.0986718	0.0733305	0.0819191	254.899
TRINITY_DN193853_c1_g4_i1			41.8753	151.488	36.4596	23.5858	1.94435
TRINITY_DN204272_c0_g1_i2	GO:0001669 // cellular component|acrosomal vesicle /// GO:0097228 // cellular component|sperm principal piece	Calmodulin-binding	31.3751	22.4519	142.527	40.5555	18.1769
TRINITY_DN203291_c0_g1_i2	GO:0070062 // cellular component|extracellular exosome /// GO:0005743 // cellular component|mitochondrial inner membrane /// GO:0005750 // cellular component|mitochondrial respiratory chain complex III /// GO:0005739 // cellular component|mitochondrion /// GO:0043209 // cellular component|myelin sheath /// GO:0005654 // cellular component|nucleoplasm /// GO:0004222 // molecular function|metalloen…	Peptidase M16 inactive domain /// Insulinase (Peptidase family M16)	63.9413	27.7651	52.2737	70.5632	40.4535
TRINITY_DN201151_c9_g6_i2			43.2325	42.2796	63.9212	72.1911	33.2712
TRINITY_DN198353_c3_g1_i1			0.519621	0.348957	0	0	253.984
TRINITY_DN204466_c5_g1_i1	GO:0005737 // cellular component|cytoplasm /// GO:0005829 // cellular component|cytosol /// GO:0070062 // cellular component|extracellular exosome /// GO:0005654 // cellular component|nucleoplasm /// GO:0005886 // cellular component|plasma membrane /// GO:0051087 // molecular function|chaperone binding /// GO:0006457 // biological process|protein folding	DnaJ C terminal domain /// DnaJ domain	27.554	77.2753	49.4721	76.6464	23.8977
TRINITY_DN205882_c1_g1_i9			48.2988	0.907287	65.0674	97.8216	42.7144
TRINITY_DN210451_c0_g4_i4	GO:0005737 // cellular component|cytoplasm /// GO:0030529 // cellular component|intracellular ribonucleoprotein complex /// GO:0005634 // cellular component|nucleus	Major Vault Protein repeat /// Shoulder domain	41.837	27.7011	120.597	48.5282	16.0315
TRINITY_DN208850_c0_g1_i7	GO:0015629 // cellular component|actin cytoskeleton /// GO:0045177 // cellular component|apical part of cell /// GO:0045178 // cellular component|basal part of cell /// GO:0016323 // cellular component|basolateral plasma membrane /// GO:0031252 // cellular component|cell leading edge /// GO:0005925 // cellular component|focal adhesion /// GO:0005927 // cellular component|muscle tendon junction //…	PDZ domain (Also known as DHR or GLGF) /// PDZ domain	3.14855	184.888	7.23064	41.9932	17.3473
TRINITY_DN198913_c0_g5_i1			0.305659	0	1.83061	0.272668	252.141
TRINITY_DN209950_c1_g1_i5		Nuclear coactivator	39.1518	44.0929	62.4121	70.9887	37.8672
TRINITY_DN155913_c0_g2_i1			49.4718	25.2233	70.7848	81.0131	27.8911
TRINITY_DN206318_c2_g5_i1			25.7096	26.4061	121.94	64.6068	15.6519
TRINITY_DN209653_c1_g1_i1	GO:0070062 // cellular component|extracellular exosome /// GO:0043209 // cellular component|myelin sheath /// GO:0005654 // cellular component|nucleoplasm /// GO:0005634 // cellular component|nucleus /// GO:0031982 // cellular component|vesicle /// GO:0048037 // molecular function|cofactor binding /// GO:0046872 // molecular function|metal ion binding /// GO:0042803 // molecular function|protein …	Transketolase, thiamine diphosphate binding domain /// Transketolase, pyrimidine binding domain /// Dehydrogenase E1 component /// 1-deoxy-D-xylulose-5-phosphate synthase /// XFP N-terminal domain /// Thiamine pyrophosphate enzyme, C-terminal TPP binding domain	53.7715	40.2995	60.998	72.1335	27.0902
TRINITY_DN198227_c14_g5_i1			47.0859	44.4705	78.8867	70.7978	13.0029
TRINITY_DN210594_c37_g3_i2			36.5481	27.6526	102.601	56.5592	30.8616
TRINITY_DN208670_c23_g2_i1			15.2207	0.778787	57.0094	93.4931	87.666
TRINITY_DN204824_c3_g3_i1	GO:0030016 // cellular component|myofibril /// GO:0032982 // cellular component|myosin filament /// GO:0005524 // molecular function|ATP binding /// GO:0003774 // molecular function|motor activity	Myosin tail /// Reovirus sigma C capsid protein /// Intermediate filament protein /// Protein of unknown function (DUF1664) /// BRE1 E3 ubiquitin ligase /// Spc7 kinetochore protein /// Fibrinogen alpha/beta chain family /// Protein of unknown function (DUF745) /// Tropomyosin like /// Autophagy protein 16 (ATG16) /// Mechanosensitive ion channel porin domain	0.0657108	26.4184	0.109318	174.634	52.9364
TRINITY_DN210509_c1_g2_i2	GO:0005856 // cellular component|cytoskeleton /// GO:0030018 // cellular component|Z disc /// GO:0008233 // molecular function|peptidase activity /// GO:0007517 // biological process|muscle organ development /// GO:0007528 // biological process|neuromuscular junction development	Transglutaminase-like superfamily	27.199	46.3412	24.9469	93.0562	62.2681
TRINITY_DN198353_c3_g2_i2			0.0449739	0	0.179567	0	253.452
TRINITY_DN207851_c5_g1_i6	GO:0030054 // cellular component|cell junction /// GO:0005886 // cellular component|plasma membrane /// GO:0045202 // cellular component|synapse /// GO:0010923 // biological process|negative regulation of phosphatase activity	Variant SH3 domain /// Protein of unknown function (DUF4527) /// Fibronectin type III domain /// Leucine-rich repeats of kinetochore protein Cenp-F/LEK1	12.8702	86.1669	13.9454	91.6029	48.6079
TRINITY_DN207737_c1_g1_i1			62.2262	22.1559	51.6235	55.8505	61.176
TRINITY_DN186019_c0_g6_i1			35.0744	26.6079	24.9611	124.72	41.6126
TRINITY_DN199672_c0_g1_i1			6.07545	3.56138	0.668107	71.4206	171.092
TRINITY_DN197369_c1_g1_i1			33.8834	23.154	80.9668	95.9817	18.7595
TRINITY_DN196920_c12_g3_i1			26.4261	45.5744	61.8084	74.7667	43.9791
TRINITY_DN210304_c2_g4_i1			64.8524	23.1196	76.9935	70.801	16.4034
TRINITY_DN202929_c0_g15_i2			48.1396	43.1483	67.9118	67.3593	25.5775
TRINITY_DN210268_c5_g6_i1			53.3121	15.7886	51.8926	95.1158	35.7332
TRINITY_DN202411_c0_g1_i1		Thioredoxin /// DSBA-like thioredoxin domain	242.268	2.29819	3.6387	3.21872	0.219718
TRINITY_DN184428_c0_g1_i1			35.2891	31.5136	67.6163	75.1137	42.0416
TRINITY_DN194870_c0_g1_i2			0.196178	0.922218	0.19582	0.204171	249.822
TRINITY_DN194087_c0_g1_i4			39.8501	61.0297	70.9039	59.4649	19.5787
TRINITY_DN193205_c0_g2_i3	GO:0071013 // cellular component|catalytic step 2 spliceosome /// GO:0005829 // cellular component|cytosol /// GO:0070062 // cellular component|extracellular exosome /// GO:0016020 // cellular component|membrane /// GO:0000790 // cellular component|nuclear chromatin /// GO:0005654 // cellular component|nucleoplasm /// GO:0005634 // cellular component|nucleus /// GO:0045120 // cellular component|p…	RNA recognition motif. (a.k.a. RRM, RBD, or RNP domain) /// zinc-finger C2H2-type	47.4447	25.5995	94.2621	61.051	22.4565
TRINITY_DN207398_c0_g1_i7			57.164	20.5117	58.685	41.9705	72.2933
TRINITY_DN202692_c0_g1_i2		MAC/Perforin domain /// PAN domain /// PAN-like domain	42.5672	39.543	76.7659	66.6095	25.1132
TRINITY_DN209439_c1_g3_i6	GO:0002080 // cellular component|acrosomal membrane /// GO:0005874 // cellular component|microtubule /// GO:0036126 // cellular component|sperm flagellum /// GO:0060271 // biological process|cilium morphogenesis /// GO:0080154 // biological process|regulation of fertilization /// GO:0030317 // biological process|sperm motility	Tektin family /// Maintenance of mitochondrial structure and function	42.4666	15.9772	154.08	27.8932	10.0999
TRINITY_DN198945_c0_g1_i1			0.106547	7.05986	236.669	6.39982	0.225921
TRINITY_DN203890_c0_g1_i1			4.3727	5.26551	221.698	15.1994	3.56258
TRINITY_DN209291_c2_g2_i2			42.9553	0.930551	92.9288	103.214	9.83749
TRINITY_DN154149_c0_g1_i1	GO:0030246 // molecular function|carbohydrate binding	Lectin C-type domain /// UL45 protein, carbohydrate-binding C-type lectin-like	245.038	0.179306	3.19814	1.30999	0.0606581
TRINITY_DN133857_c0_g1_i1		Low-density lipoprotein receptor domain class A	32.5727	87.7672	14.756	96.7374	17.8283
TRINITY_DN207982_c0_g2_i3	GO:0005581 // cellular component|collagen trimer /// GO:0005578 // cellular component|proteinaceous extracellular matrix	Collagen triple helix repeat (20 copies)	0.206052	0	0.394212	0.214447	248.423
[truncated: 47,644 more rows]
