# Supplementary material for: The purplish bifurcate mussel Mytilisepta virgata gene expression atlas reveals a remarkable tissue functional specialization
Source: BMC Genomics. 2017 Aug 8;18:590. doi: 10.1186/s12864-017-4012-z (PMC5549309; doi:10.1186/s12864-017-4012-z)
Supplement: Supplementary file 4 — Complete results of gene set enrichment analyses. (XLSX 29 kb) [file 12864_2017_4012_MOESM4_ESM.xlsx]

## Sheet: posterior adductor muscle
PFAM domains
Category	Desrcription	Full set	In subset	Expected in subset	Observed - expected	p-value
Immunoglobulin I-set domain	---	161	22	3	19	1.89E-14
Immunoglobulin domain	---	190	22	3	19	6.04E-13
Immunoglobulin V-set domain	---	109	14	2	12	2.96E-9
Myosin tail	---	11	5	0	5	5.07E-7
Fibronectin type III domain	---	78	9	1	8	5.33E-6
Gene Ontology
Category	Description	Full set	In subset	Expected in subset	Observed - expected	p-value
GO:0000794	cellular component|condensed nuclear chromosome	15	10	0	10	4.11E-15
GO:0030241	biological process|skeletal muscle myosin thick filament assembly	16	10	0	10	1.09E-14
GO:0045214	biological process|sarcomere organization	26	11	0	11	1.42E-13
GO:0031430	cellular component|M band	35	12	1	11	2.14E-13
GO:0031674	cellular component|I band	21	10	0	10	4.35E-13
GO:0008307	molecular function|structural constituent of muscle	24	10	0	10	2.31E-12
GO:0051371	molecular function|muscle alpha-actinin binding	12	8	0	8	2.64E-12
GO:0030018	cellular component|Z disc	80	15	1	14	3.45E-12
GO:0031672	cellular component|A band	19	9	0	9	7.25E-12
GO:0007076	biological process|mitotic chromosome condensation	15	8	0	8	3.29E-11
GO:0030016	cellular component|myofibril	19	8	0	8	3.65E-10
GO:0032982	cellular component|myosin filament	13	7	0	7	5.51E-10
GO:0097493	molecular function|structural molecule activity conferring elasticity	8	6	0	6	5.85E-10
GO:0031433	molecular function|telethonin binding	8	6	0	6	5.85E-10
GO:0035995	biological process|detection of muscle stretch	8	6	0	6	5.85E-10
GO:0030017	cellular component|sarcomere	20	8	0	8	5.99E-10
GO:0005865	cellular component|striated muscle thin filament	9	6	0	6	1.73E-9
GO:0005859	cellular component|muscle myosin complex	9	6	0	6	1.73E-9
GO:0042805	molecular function|actinin binding	9	6	0	6	1.73E-9
GO:0048739	biological process|cardiac muscle fiber development	9	6	0	6	1.73E-9
GO:0003300	biological process|cardiac muscle hypertrophy	9	6	0	6	1.73E-9
GO:0030240	biological process|skeletal muscle thin filament assembly	10	6	0	6	4.27E-9
GO:0006941	biological process|striated muscle contraction	10	6	0	6	4.27E-9
GO:0048769	biological process|sarcomerogenesis	10	6	0	6	4.27E-9
GO:0055003	biological process|cardiac myofibril assembly	11	6	0	6	9.26E-9
GO:0055008	biological process|cardiac muscle tissue morphogenesis	11	6	0	6	9.26E-9
GO:0060048	biological process|cardiac muscle contraction	19	6	0	6	4.86E-7
GO:0051592	biological process|response to calcium ion	19	6	0	6	4.86E-7
GO:0006936	biological process|muscle contraction	20	6	0	6	6.84E-7
GO:0043621	molecular function|protein self-association	22	6	0	6	1.28E-6
GO:0018108	biological process|peptidyl-tyrosine phosphorylation	36	7	1	6	1.93E-6
GO:0007519	biological process|skeletal muscle tissue development	38	7	1	6	2.84E-6
GO:0050790	biological process|regulation of catalytic activity	25	6	0	6	2.92E-6
GO:0045859	biological process|regulation of protein kinase activity	25	6	0	6	2.92E-6
GO:0005200	molecular function|structural constituent of cytoskeleton	72	9	1	8	3.11E-6
GO:0003774	molecular function|motor activity	39	7	1	6	3.41E-6
GO:0019899	molecular function|enzyme binding	99	10	2	8	6.21E-6
GO:0002020	molecular function|protease binding	29	6	0	6	7.40E-6
GO:0004713	molecular function|protein tyrosine kinase activity	44	7	1	6	7.92E-6
GO:0051015	molecular function|actin filament binding	46	7	1	6	1.08E-5
GO:0003779	molecular function|actin binding	75	8	1	7	3.65E-5
GO:0001725	cellular component|stress fiber	24	5	0	5	4.30E-5
GO:0032154	cellular component|cleavage furrow	26	5	0	5	6.47E-5
GO:0015629	cellular component|actin cytoskeleton	82	8	1	7	6.98E-5
GO:0005516	molecular function|calmodulin binding	45	6	1	5	1.01E-4
GO:0004674	molecular function|protein serine/threonine kinase activity	148	10	3	7	2.00E-4
GO:0005524	molecular function|ATP binding	855	26	15	11	2.24E-3
GO:0005509	molecular function|calcium ion binding	518	18	9	9	2.84E-3
GO:0019901	molecular function|protein kinase binding	84	6	1	5	2.95E-3

## Sheet: digestive gland
PFAM domains
Category	Description	Full set	In subset	Expected in subset	Observed - expected	p-value
ShK domain-like	---	38	27	4	23	0.00
Ependymin	---	36	30	4	26	0.00
Lectin C-type domain	---	154	75	15	60	1.11E-16
C1q domain	---	161	79	16	63	2.22E-16
UL45 protein, carbohydrate-binding C-type lectin-like	---	61	41	6	35	3.33E-16
von Willebrand factor type C domain	---	34	22	3	19	1.07E-14
Copper type II ascorbate-dependent monooxygenase, C-terminal domain	---	22	16	2	14	3.05E-12
Copper type II ascorbate-dependent monooxygenase, N-terminal domain	---	23	16	2	14	9.11E-12
Glycosyl hydrolase family 9	---	10	10	1	9	8.40E-11
alpha/beta hydrolase fold	---	53	23	5	18	2.00E-10
Carboxylesterase family	---	38	19	4	15	3.77E-10
Trypsin	---	35	18	3	15	6.07E-10
Glycosyl hydrolases family 16	---	8	8	1	7	8.76E-9
u-PAR/Ly-6 domain	---	8	8	1	7	8.76E-9
Trypsin-like peptidase domain	---	26	14	3	11	2.36E-8
MAM domain, meprin/A5/mu	---	30	15	3	12	2.76E-8
Zona pellucida-like domain	---	17	11	2	9	5.80E-8
Antistasin family	---	18	11	2	9	1.36E-7
Fasciclin domain	---	20	11	2	9	5.94E-7
Glycosyl hydrolase catalytic core	---	8	7	1	6	6.53E-7
Chitin binding Peritrophin-A domain	---	41	16	4	12	6.85E-7
Domain of unknown function (DUF1986)	---	17	10	2	8	8.53E-7
Acyltransferase family	---	6	6	1	5	9.10E-7
ML domain	---	14	9	1	8	1.08E-6
Sulfatase	---	29	13	3	10	1.17E-6
EGF-like domain	---	149	34	15	19	2.31E-6
Late nodulin protein	---	9	7	1	6	2.69E-6
von Willebrand factor type A domain	---	102	26	10	16	4.18E-6
Glycosyl hydrolase family 10	---	7	6	1	5	5.83E-6
Lipase	---	10	7	1	6	8.19E-6
Carbohydrate binding domain	---	5	5	0	5	9.26E-6
Cellulose binding domain	---	5	5	0	5	9.26E-6
VWA domain containing CoxE-like protein	---	18	9	2	7	1.82E-5
Putative esterase	---	8	6	1	5	2.14E-5
DOMON domain	---	15	8	1	7	2.98E-5
Human growth factor-like EGF	---	90	22	9	13	4.54E-5
Prolyl oligopeptidase family	---	21	9	2	7	8.39E-5
Papain family cysteine protease	---	22	9	2	7	1.30E-4
Cathepsin propeptide inhibitor domain (I29)	---	15	7	1	6	2.81E-4
Peptidase C1-like family	---	15	7	1	6	2.81E-4
Scavenger receptor cysteine-rich domain	---	24	9	2	7	2.84E-4
Alpha/beta hydrolase family	---	29	10	3	7	2.91E-4
Phytanoyl-CoA dioxygenase (PhyH)	---	20	8	2	6	3.72E-4
Kazal-type serine protease inhibitor domain	---	36	11	4	7	4.82E-4
Cysteine and tyrosine-rich protein 1	---	12	6	1	5	4.97E-4
Leucine rich repeat N-terminal domain	---	12	6	1	5	4.97E-4
Fibrinogen beta and gamma chains, C-terminal globular domain	---	37	11	4	7	6.26E-4
Alcohol dehydrogenase GroES-like domain	---	13	6	1	5	8.47E-4
EB module	---	13	6	1	5	8.47E-4
SlyX	---	14	6	1	5	1.36E-3
Sushi repeat (SCR repeat)	---	25	8	2	6	2.04E-3
Glutathione S-transferase, N-terminal domain	---	23	7	2	5	5.30E-3
von Willebrand factor type D domain	---	31	8	3	5	8.75E-3
Gene Ontology
Category	Description	Full set	In subset	Expected in subset	Observed - expected	p-value
GO:0005615	cellular component|extracellular space	434	114	40	74	0.00
GO:0030246	molecular function|carbohydrate binding	173	71	16	55	1.11E-16
GO:0005581	cellular component|collagen trimer	147	60	14	46	1.11E-16
GO:0005576	cellular component|extracellular region	700	203	65	138	2.22E-16
GO:0030245	biological process|cellulose catabolic process	11	11	1	10	3.83E-12
GO:0005764	cellular component|lysosome	169	46	16	30	7.27E-12
GO:0008810	molecular function|cellulase activity	10	10	1	9	4.21E-11
GO:0004553	molecular function|hydrolase activity, hydrolyzing O-glycosyl compounds	17	13	2	11	5.31E-11
GO:0048147	biological process|negative regulation of fibroblast proliferation	37	19	3	16	6.17E-11
GO:0045599	biological process|negative regulation of fat cell differentiation	32	17	3	14	3.18E-10
GO:0030248	molecular function|cellulose binding	9	9	1	8	4.61E-10
GO:0005507	molecular function|copper ion binding	51	21	5	16	1.10E-9
GO:0001872	molecular function|(1->3)-beta-D-glucan binding	8	8	1	7	5.05E-9
GO:0070373	biological process|negative regulation of ERK1 and ERK2 cascade	43	18	4	14	1.27E-8
GO:0004252	molecular function|serine-type endopeptidase activity	78	25	7	18	1.34E-8
GO:0004504	molecular function|peptidylglycine monooxygenase activity	9	8	1	7	4.18E-8
GO:0005975	biological process|carbohydrate metabolic process	125	32	12	20	5.91E-8
GO:0005578	cellular component|proteinaceous extracellular matrix	179	40	17	23	8.16E-8
GO:0005319	molecular function|lipid transporter activity	15	10	1	9	8.20E-8
GO:0016715	molecular function|oxidoreductase activity, acting on paired donors, with incorporation or reduction of molecular oxygen, reduced ascorbate as one donor, and incorporation of one atom of oxygen	15	10	1	9	8.20E-8
GO:0070206	biological process|protein trimerization	13	9	1	8	2.34E-7
GO:0007155	biological process|cell adhesion	268	51	25	26	3.43E-7
GO:0007160	biological process|cell-matrix adhesion	57	19	5	14	3.74E-7
GO:0030198	biological process|extracellular matrix organization	89	24	8	16	9.70E-7
GO:0050715	biological process|positive regulation of cytokine secretion	22	11	2	9	1.04E-6
GO:1900165	biological process|negative regulation of interleukin-6 secretion	12	8	1	7	1.78E-6
GO:0070165	biological process|positive regulation of adiponectin secretion	12	8	1	7	1.78E-6
GO:0071638	biological process|negative regulation of monocyte chemotactic protein-1 production	19	10	2	8	1.79E-6
GO:0016747	molecular function|transferase activity, transferring acyl groups other than amino-acyl groups	7	6	1	5	3.89E-6
GO:0006518	biological process|peptide metabolic process	13	8	1	7	4.26E-6
GO:0002168	biological process|instar larval development	13	8	1	7	4.26E-6
GO:0045721	biological process|negative regulation of gluconeogenesis	13	8	1	7	4.26E-6
GO:0070062	cellular component|extracellular exosome	868	118	80	38	5.13E-6
GO:0030207	biological process|chondroitin sulfate catabolic process	10	7	1	6	5.16E-6
GO:0004423	molecular function|iduronate-2-sulfatase activity	5	5	0	5	6.58E-6
GO:0046379	biological process|extracellular polysaccharide metabolic process	5	5	0	5	6.58E-6
GO:0035356	biological process|cellular triglyceride homeostasis	14	8	1	7	9.14E-6
GO:0004806	molecular function|triglyceride lipase activity	14	8	1	7	9.14E-6
GO:0005537	molecular function|mannose binding	18	9	2	7	1.04E-5
GO:0004872	molecular function|receptor activity	95	23	9	14	1.18E-5
GO:0006027	biological process|glycosaminoglycan catabolic process	11	7	1	6	1.31E-5
GO:0006689	biological process|ganglioside catabolic process	8	6	1	5	1.43E-5
GO:0005044	molecular function|scavenger receptor activity	43	14	4	10	1.76E-5
GO:0043202	cellular component|lysosomal lumen	29	11	3	8	2.79E-5
GO:0009313	biological process|oligosaccharide catabolic process	9	6	1	5	3.97E-5
GO:0042347	biological process|negative regulation of NF-kappaB import into nucleus	17	8	2	6	5.75E-5
GO:0052689	molecular function|carboxylic ester hydrolase activity	17	8	2	6	5.75E-5
GO:0005518	molecular function|collagen binding	22	9	2	7	7.58E-5
GO:0002062	biological process|chondrocyte differentiation	18	8	2	6	9.51E-5
GO:0008289	molecular function|lipid binding	39	12	4	8	1.30E-4
GO:0044281	biological process|small molecule metabolic process	239	40	22	18	1.36E-4
GO:0016324	cellular component|apical plasma membrane	125	25	12	13	1.53E-4
GO:0031288	biological process|sorocarp morphogenesis	11	6	1	5	1.85E-4
GO:0050728	biological process|negative regulation of inflammatory response	41	12	4	8	2.21E-4
GO:0030204	biological process|chondroitin sulfate metabolic process	20	8	2	6	2.32E-4
GO:0050885	biological process|neuromuscular process controlling balance	16	7	1	6	2.99E-4
GO:0030658	cellular component|transport vesicle membrane	16	7	1	6	2.99E-4
GO:0061003	biological process|positive regulation of dendritic spine morphogenesis	16	7	1	6	2.99E-4
GO:0016042	biological process|lipid catabolic process	26	9	2	7	3.39E-4
GO:0030203	biological process|glycosaminoglycan metabolic process	26	9	2	7	3.39E-4
GO:0050427	biological process|3'-phosphoadenosine 5'-phosphosulfate metabolic process	12	6	1	5	3.42E-4
GO:0006805	biological process|xenobiotic metabolic process	44	12	4	8	4.56E-4
GO:0005802	cellular component|trans-Golgi network	63	15	6	9	4.66E-4
GO:0005509	molecular function|calcium ion binding	518	70	48	22	5.92E-4
GO:0042742	biological process|defense response to bacterium	35	10	3	7	9.07E-4
GO:0050840	molecular function|extracellular matrix binding	14	6	1	5	9.46E-4
GO:0000272	biological process|polysaccharide catabolic process	14	6	1	5	9.46E-4
GO:0051923	biological process|sulfation	14	6	1	5	9.46E-4
GO:0007158	biological process|neuron cell-cell adhesion	14	6	1	5	9.46E-4
GO:0061314	biological process|Notch signaling involved in heart development	15	6	1	5	1.45E-3
GO:0031418	molecular function|L-ascorbic acid binding	20	7	2	5	1.46E-3
GO:0008146	molecular function|sulfotransferase activity	20	7	2	5	1.46E-3
GO:0004364	molecular function|glutathione transferase activity	26	8	2	6	1.74E-3
GO:0005623	cellular component|cell	38	10	4	6	1.81E-3
GO:0016021	cellular component|integral component of membrane	1441	163	133	30	1.87E-3
GO:0050775	biological process|positive regulation of dendrite morphogenesis	21	7	2	5	2.02E-3
GO:0070208	biological process|protein heterotrimerization	22	7	2	5	2.73E-3
GO:0016787	molecular function|hydrolase activity	62	13	6	7	3.70E-3
GO:0045444	biological process|fat cell differentiation	30	8	3	5	4.69E-3
GO:0008061	molecular function|chitin binding	24	7	2	5	4.71E-3
GO:0042632	biological process|cholesterol homeostasis	24	7	2	5	4.71E-3
GO:0051384	biological process|response to glucocorticoid	24	7	2	5	4.71E-3
GO:0006633	biological process|fatty acid biosynthetic process	31	8	3	5	5.83E-3
GO:0001525	biological process|angiogenesis	105	18	10	8	7.05E-3
GO:0005789	cellular component|endoplasmic reticulum membrane	304	41	28	13	8.07E-3
GO:0006955	biological process|immune response	68	13	6	7	8.36E-3
GO:0017148	biological process|negative regulation of translation	33	8	3	5	8.70E-3

## Sheet: mantle rim
PFAM domain
Category	Description	Full set	In subset	Expected in subset	Observed - expected	p-value
Chitin binding Peritrophin-A domain	---	41	8	1	7	4.58E-7
Matrixin	---	12	5	0	5	1.14E-6
WAP-type (Whey Acidic Protein) 'four-disulfide core'	---	25	6	0	6	3.65E-6
Immunoglobulin C1-set domain	---	19	5	0	5	1.51E-5
Homeobox domain	---	64	7	1	6	1.24E-4
CD80-like C2-set immunoglobulin domain	---	46	6	1	5	1.42E-4
Cadherin domain	---	65	6	1	5	9.51E-4
Immunoglobulin V-set domain	---	109	7	2	5	3.06E-3
Immunoglobulin I-set domain	---	161	8	3	5	7.51E-3
Gene Ontology
Category	Description	Full set	In subset	Expected in subset	Observed - expected	p-value
GO:0005578	cellular component|proteinaceous extracellular matrix	179	15	3	12	1.84E-7
GO:0005576	cellular component|extracellular region	700	31	11	20	1.87E-7
GO:0005509	molecular function|calcium ion binding	518	24	8	16	2.65E-6
GO:0005201	molecular function|extracellular matrix structural constituent	41	7	1	6	3.66E-6
GO:0004867	molecular function|serine-type endopeptidase inhibitor activity	77	8	1	7	3.27E-5
GO:0030574	biological process|collagen catabolic process	30	5	0	5	1.09E-4
GO:0004222	molecular function|metalloendopeptidase activity	72	7	1	6	1.58E-4
GO:0030054	cellular component|cell junction	220	11	4	7	8.89E-4
GO:0005615	cellular component|extracellular space	434	16	7	9	1.77E-3
GO:0005604	cellular component|basement membrane	91	6	1	5	3.57E-3
GO:0016021	cellular component|integral component of membrane	1441	35	23	12	7.74E-3

## Sheet: gills
PFAM domains
Category	Description	Full set	In subset	Expected in subset	Observed - expected	p-value
Dynein heavy chain and region D6 of dynein motor	---	31	19	3	16	1.43E-13
C1q domain	---	161	34	13	21	3.23E-7
ATP-binding dynein motor region D5	---	20	10	2	8	1.32E-6
Tektin family	---	7	6	1	5	2.15E-6
Neurotransmitter-gated ion-channel ligand binding domain	---	49	15	4	11	6.18E-6
Wnt and FGF inhibitory regulator	---	38	12	3	9	3.71E-5
Microtubule-binding stalk of dynein motor	---	18	8	2	6	4.65E-5
Immunoglobulin C1-set domain	---	19	8	2	6	7.45E-5
Ring finger domain	---	96	20	8	12	1.04E-4
Fibrinogen beta and gamma chains, C-terminal globular domain	---	37	11	3	8	1.44E-4
LITAF-like zinc ribbon domain	---	16	7	1	6	1.60E-4
TIR domain	---	45	12	4	8	2.28E-4
Mitochondria-eating protein	---	33	10	3	7	2.42E-4
EF-hand domain pair	---	134	24	11	13	2.66E-4
zinc-RING finger domain	---	84	17	7	10	4.80E-4
Zinc finger, C3HC4 type (RING finger)	---	124	22	10	12	5.41E-4
Neurotransmitter-gated ion-channel transmembrane region	---	37	10	3	7	6.71E-4
Cadherin domain	---	65	14	5	9	7.75E-4
TNFR/NGFR cysteine-rich region	---	15	6	1	5	8.58E-4
EF hand	---	129	22	11	11	9.39E-4
RING-type zinc-finger	---	77	15	6	9	1.52E-3
EF-hand domain	---	122	20	10	10	2.55E-3
Secreted protein acidic and rich in cysteine Ca binding region	---	26	7	2	5	4.40E-3
Chitin binding Peritrophin-A domain	---	41	9	3	6	5.74E-3
zinc finger of C3HC4-type, RING	---	41	9	3	6	5.74E-3
TMEM154 protein family	---	68	12	6	6	9.81E-3
Gene ontology
Category	Description	Full set	In subset	Expected in subset	Observed - expected	p-value
GO:0005874	cellular component|microtubule	163	45	11	34	0.00
GO:0003777	molecular function|microtubule motor activity	62	25	4	21	6.20E-14
GO:0007018	biological process|microtubule-based movement	45	18	3	15	2.52E-10
GO:0031514	cellular component|motile cilium	31	15	2	13	3.06E-10
GO:0035082	biological process|axoneme assembly	21	12	1	11	1.57E-9
GO:0003341	biological process|cilium movement	30	14	2	12	2.22E-9
GO:0005509	molecular function|calcium ion binding	518	69	35	34	3.93E-8
GO:0030317	biological process|sperm motility	31	13	2	11	4.15E-8
GO:0004889	molecular function|acetylcholine-activated cation-selective channel activity	37	14	3	11	5.94E-8
GO:0007271	biological process|synaptic transmission, cholinergic	32	13	2	11	6.55E-8
GO:0005892	cellular component|acetylcholine-gated channel complex	33	13	2	11	1.01E-7
GO:0005858	cellular component|axonemal dynein complex	20	9	1	8	2.63E-6
GO:0005031	molecular function|tumor necrosis factor-activated receptor activity	6	5	0	5	8.36E-6
GO:0030286	cellular component|dynein complex	23	9	2	7	1.06E-5
GO:0036156	cellular component|inner dynein arm	14	7	1	6	1.52E-5
GO:0016887	molecular function|ATPase activity	94	19	6	13	1.56E-5
GO:0050673	biological process|epithelial cell proliferation	7	5	0	5	2.76E-5
GO:0005125	molecular function|cytokine activity	20	8	1	7	2.76E-5
GO:0005930	cellular component|axoneme	45	12	3	9	3.35E-5
GO:0004550	molecular function|nucleoside diphosphate kinase activity	11	6	1	5	3.44E-5
GO:0005581	cellular component|collagen trimer	147	24	10	14	5.40E-5
GO:0005576	cellular component|extracellular region	700	74	48	26	8.18E-5
GO:0048593	biological process|camera-type eye morphogenesis	13	6	1	5	1.13E-4
GO:0001539	biological process|cilium or flagellum-dependent cell motility	13	6	1	5	1.13E-4
GO:0035094	biological process|response to nicotine	24	8	2	6	1.26E-4
GO:0042166	molecular function|acetylcholine binding	20	7	1	6	2.39E-4
GO:0030246	molecular function|carbohydrate binding	173	25	12	13	2.83E-4
GO:0016337	biological process|single organismal cell-cell adhesion	48	11	3	8	3.09E-4
GO:0005201	molecular function|extracellular matrix structural constituent	41	10	3	7	3.37E-4
GO:0005929	cellular component|cilium	67	13	5	8	5.17E-4
GO:0022617	biological process|extracellular matrix disassembly	36	9	2	7	5.47E-4
GO:0030838	biological process|positive regulation of actin filament polymerization	17	6	1	5	6.45E-4
GO:0007156	biological process|homophilic cell adhesion via plasma membrane adhesion molecules	101	15	7	8	3.45E-3
GO:0098655	biological process|cation transmembrane transport	38	8	3	5	3.59E-3
GO:0007519	biological process|skeletal muscle tissue development	38	8	3	5	3.59E-3
GO:0045211	cellular component|postsynaptic membrane	122	17	8	9	3.79E-3
GO:0042472	biological process|inner ear morphogenesis	32	7	2	5	5.07E-3
GO:0032496	biological process|response to lipopolysaccharide	43	8	3	5	7.87E-3
GO:0007368	biological process|determination of left/right symmetry	43	8	3	5	7.87E-3
GO:0030054	cellular component|cell junction	220	25	15	10	8.30E-3
GO:0042384	biological process|cilium assembly	71	11	5	6	8.38E-3
GO:0002755	biological process|MyD88-dependent toll-like receptor signaling pathway	36	7	2	5	9.92E-3

## Sheet: foot
PFAM domains
Category	Description	Full set	In subset	Expected in subset	Observed - expected	p-value
Collagen triple helix repeat (20 copies)	---	51	20	1	19	0.00
Common central domain of tyrosinase	---	18	13	0	13	3.33E-16
Animal haem peroxidase	---	34	13	1	12	6.77E-14
Kazal-type serine protease inhibitor domain	---	36	12	1	11	4.35E-12
Tissue inhibitor of metalloproteinase	---	17	8	0	8	6.83E-10
Galactose binding lectin domain	---	23	8	0	8	1.24E-8
WAP-type (Whey Acidic Protein) 'four-disulfide core'	---	25	6	1	5	1.01E-5
Human growth factor-like EGF	---	90	10	2	8	1.78E-5
von Willebrand factor type A domain	---	102	10	2	8	5.32E-5
EGF-like domain	---	149	12	3	9	6.84E-5
Kunitz/Bovine pancreatic trypsin inhibitor domain	---	22	5	0	5	7.62E-5
Gene Ontology
Category	Description	Full set	In subset	Expected in subset	Observed - expected	p-value
GO:0004867	molecular function|serine-type endopeptidase inhibitor activity	77	30	2	28	0.00
GO:0050819	biological process|negative regulation of coagulation	14	11	0	11	1.11E-16
GO:0005576	cellular component|extracellular region	700	60	15	45	3.33E-16
GO:0010951	biological process|negative regulation of endopeptidase activity	35	14	1	13	6.77E-15
GO:0004601	molecular function|peroxidase activity	44	13	1	12	5.69E-12
GO:0005578	cellular component|proteinaceous extracellular matrix	179	23	4	19	6.47E-12
GO:0005581	cellular component|collagen trimer	147	17	3	14	2.14E-8
GO:0006979	biological process|response to oxidative stress	73	12	2	10	5.45E-8
GO:0072675	biological process|osteoclast fusion	12	6	0	6	8.93E-8
GO:0045616	biological process|regulation of keratinocyte differentiation	12	6	0	6	8.93E-8
GO:0042744	biological process|hydrogen peroxide catabolic process	28	8	1	7	1.05E-7
GO:0050431	molecular function|transforming growth factor beta binding	13	6	0	6	1.63E-7
GO:0019012	cellular component|virion	14	6	0	6	2.80E-7
GO:0061045	biological process|negative regulation of wound healing	16	6	0	6	7.19E-7
GO:0046872	molecular function|metal ion binding	845	41	19	22	8.77E-7
GO:0005615	cellular component|extracellular space	434	27	10	17	9.20E-7
GO:0005788	cellular component|endoplasmic reticulum lumen	69	10	2	8	2.41E-6
GO:0020037	molecular function|heme binding	141	14	3	11	2.55E-6
GO:0016491	molecular function|oxidoreductase activity	94	11	2	9	6.45E-6
GO:0030512	biological process|negative regulation of transforming growth factor beta receptor signaling pathway	23	6	1	5	7.96E-6
GO:0001933	biological process|negative regulation of protein phosphorylation	24	6	1	5	1.04E-5
GO:0048038	molecular function|quinone binding	15	5	0	5	1.26E-5
GO:0010839	biological process|negative regulation of keratinocyte proliferation	25	6	1	5	1.35E-5
GO:0001942	biological process|hair follicle development	30	6	1	5	4.12E-5
GO:0022008	biological process|neurogenesis	55	6	1	5	1.27E-3
GO:0031225	cellular component|anchored component of membrane	57	6	1	5	1.53E-3
